# Supplementary material for: Population structure and genetic basis of the agronomic traits of upland cotton in China revealed by a genome‐wide association study using high‐density SNPs
Source: Plant Biotechnol J. 2017 Apr 12;15(11):1374–86. doi: 10.1111/pbi.12722 (PMC5633765; doi:10.1111/pbi.12722)
Supplement: Supplementary file 2 — Table S1 Information for 503 upland cotton accessions. Table S2 Number of accessions and gene diversity levels in different clusters. Table S3 Population genetic differentiation statistics (F ST ) between pairwise clusters. Table S4 Data acquisition for sixteen traits from four places in 2012 and 2013. Table S5 Descriptive statistics for phenotypic variations and broad‐sense heritability for 16 traits. Table S6 ANOVA for 16 traits from multi‐environments in 2012 and 2013. Table S7a Phenotypic comparisons among Group 1, Group 2 and Group 3 by ANOVA and LSD. Table S7b Phenotypic comparisons among S1, S2, S3 and S4 by ANOVA and LSD. Table S7c Phenotypic comparisons among YtRR, YRR and NIR by ANOVA and LSD. Table S8 Shared numbers of significant SNPs associated with 16 traits in six models. Table S9 The 324 significant SNPs associated with 16 traits. Table S10 Information for 160 QTLs and the number of genes in the QTL regions. Table S11 Number of significant SNPs and QTLs for traits and chromosomes. Table S12 The SSR markers identified in Nie's report located in our QTL regions. Table S13 Association loci effects in different clusters. Table S14 The 17 genes located in the candidate region of qGhLP‐c24 and its annotation in Arabidopsis thaliana. Table S15 Expression profiles of genes located in the QTL regions in different tissues. Table S16 Preferential expression of genes in different tissues. Table S17 Information regarding the reported genes located in the QTL regions. [file PBI-15-1374-s002.xlsx]

## Sheet: Table S1
Table S1 Information for 503 upland cotton accessionss.
Number name	Germplasm name	Region	Origin	Breeding period	Structure Group
ZY1	Emian 24	YtRR	Hubei	S4	Group 2
ZY2	Yumian 1	YtRR	Sichuan	S3	Group 2
ZY3	Xiangmian 13	YtRR	Hunan	S3	Group 2
ZY4	Ji 228	YRR	Hebei	S4	Group 2
ZY5	SGK958	YRR	Henan	S4	Group 2
ZY6	Yinshan 4	YRR	Henan	S4	Group 2
ZY7	Junmian 1	NIR	the South of Xinjiang	S2	Group 2
ZY8	Xinluzao 16	NIR	the North of Xinjiang	S4	Group 2
ZY9	Lumian 1	YRR	Shandong	S2	Group 2
ZY10	Zhongmiansuo 12	YRR	Henan	S3	Group 2
ZY11	Ejing 1	YtRR	Hubei	S3	Group 2
ZY12	Simian 3	YtRR	Jiangsu	S3	Group 3
ZY14	Chuanmian 30	YtRR	Sichuan	S3	Group 2
ZY15	Lumian 2	YRR	Shandong	S2	Group 3
ZY16	Lumian 6	YRR	Shandong	S3	Group 2
ZY17	Lumian 9	YRR	Shandong	S3	Group 2
ZY18	Lumian 10	YRR	Shandong	S3	Group 2
ZY19	Lumian 11	YRR	Shandong	S3	Group 2
ZY20	Lumianyan 21	YRR	Shandong	S4	Group 2
ZY21	Liaomian 7	NSEMR	Liaoning	S2	Group 2
ZY22	Liaomian 8	NSEMR	Liaoning	S2	Group 2
ZY23	Liaomian 9	NSEMR	Liaoning	S3	Group 2
ZY24	Liaomian 10	NSEMR	Liaoning	S3	Group 2
ZY25	Liaomian 11	NSEMR	Liaoning	S3	Group 2
ZY26	Liaomian 12	NSEMR	Liaoning	S3	Group 1
ZY27	Liaomian 13	NSEMR	Liaoning	S4	Group 2
ZY28	Liaomian 14	NSEMR	Liaoning	S4	Group 2
ZY29	Jinmian 4	YRR	Shanxi	S2	Group 1
ZY30	Jinmian 12	YRR	Shanxi	S3	Group 2
ZY31	Jinmian 13	YRR	Shanxi	S3	Group 2
ZY32	Jinmian 18	YRR	Shanxi	S3	Group 2
ZY33	Jinmian 19	YRR	Shanxi	S3	Group 2
ZY34	Stoneville 4	USA	the United States	S1	Group 1
ZY35	Jinmian 8	YRR	Shanxi	S3	Group 2
ZY36	Jinmian 36	YRR	Shanxi	S4	Group 3
ZY37	Jimian 3	YRR	Hebei	S2	Group 2
ZY38	Jimian 8	YRR	Hebei	S2	Group 2
ZY39	Jimian 10	YRR	Hebei	S3	Group 2
ZY40	Jimian 11	YRR	Hebei	S3	Group 2
ZY41	Jimian 12	YRR	Hebei	S3	Group 2
ZY42	Jimian 91-19	YRR	Hebei	S2	Group 2
ZY43	Jimian 298	YRR	Hebei	S4	Group 2
ZY44	Jimian 668	YRR	Hebei	S4	Group 2
ZY45	Jimian 321	YRR	Hebei	S3	Group 2
ZY46	Jihan 3	YRR	Hebei	S2	Group 2
ZY47	Han 49	YRR	Hebei	S4	Group 2
ZY48	Yumian 3	YRR	Henan	S3	Group 2
ZY49	Yumian 4	YRR	Henan	S3	Group 2
ZY50	Yumian 11	YRR	Henan	S3	Group 2
ZY51	Yumian 15	YRR	Henan	S3	Group 3
ZY52	Yumian 19	YRR	Henan	S4	Group 1
ZY54	Xinluzao 1	NIR	the North of Xinjiang	S2	Group 1
ZY55	Xinluzao 6	NIR	the North of Xinjiang	S3	Group 2
ZY56	Xinluzao 7	NIR	the North of Xinjiang	S3	Group 2
ZY57	Xinluzao 8	NIR	the North of Xinjiang	S3	Group 2
ZY58	Xinluzao 9	NIR	the North of Xinjiang	S3	Group 2
ZY59	Xinluzao 12	NIR	the North of Xinjiang	S4	Group 2
ZY60	Xinluzao 13	NIR	the North of Xinjiang	S4	Group 2
ZY61	Handan 802	YRR	Hebei	S4	Group 1
ZY62	Xinluzao 17	NIR	the North of Xinjiang	S4	Group 2
ZY63	Xinluzao 22	NIR	the North of Xinjiang	S4	Group 3
ZY64	Xinluzao 24	NIR	the North of Xinjiang	S4	Group 3
ZY65	Xinluzao 32	NIR	the North of Xinjiang	S4	Group 2
ZY66	Xinluzhong 3	NIR	the South of Xinjiang	S3	Group 2
ZY67	Xinluzhong 4	NIR	the South of Xinjiang	S3	Group 2
ZY68	Emian 1	YtRR	Hubei	S2	Group 1
ZY69	Emian 2	YtRR	Hubei	S2	Group 2
ZY70	Emian 3	YtRR	Hubei	S2	Group 2
ZY71	Emian 4	YtRR	Hubei	S2	Group 2
ZY72	Emian 5	YtRR	Hubei	S2	Group 2
ZY73	Emian 6	YtRR	Hubei	S2	Group 2
ZY74	Emian 9	YtRR	Hubei	S2	Group 2
ZY75	Emian 10	YtRR	Hubei	S2	Group 2
ZY76	Emian 11	YtRR	Hubei	S2	Group 2
ZY77	Emian 12	YtRR	Hubei	S3	Group 2
ZY78	Emian 13	YtRR	Hubei	S3	Group 2
ZY79	Emian 14	YtRR	Hubei	S3	Group 2
ZY80	Emian 15	YtRR	Hubei	S3	Group 2
ZY81	Emian 16	YtRR	Hubei	S3	Group 2
ZY82	Emian 17	YtRR	Hubei	S3	Group 2
ZY83	Jinmian 11	YRR	Shanxi	S3	Group 2
ZY84	Emian 19	YtRR	Hubei	S3	Group 1
ZY85	Emian 20	YtRR	Hubei	S3	Group 2
ZY86	Emian 21	YtRR	Hubei	S3	Group 3
ZY87	Emian 23	YtRR	Hubei	S4	Group 3
ZY88	Sumian 4	YtRR	Jiangsu	S3	Group 2
ZY89	Ekangmian 1	YtRR	Hubei	S3	Group 2
ZY90	Ekangmian 2	YtRR	Hubei	S3	Group 2
ZY91	Ekangmian 3	YtRR	Hubei	S3	Group 2
ZY92	Ekangmian 4	YtRR	Hubei	S3	Group 2
ZY93	Ekangmian 5	YtRR	Hubei	S3	Group 2
ZY94	Ekangmian 6	YtRR	Hubei	S3	Group 3
ZY95	Ekangmian 7	YtRR	Hubei	S3	Group 3
ZY96	Ekangmian 8	YtRR	Hubei	S3	Group 3
ZY97	Ekangmian 9	YtRR	Hubei	S3	Group 2
ZY98	Ekangmian 10	YtRR	Hubei	S3	Group 2
ZY99	Ekangchongmian 1	YtRR	Hubei	S4	Group 1
ZY101	Eguangmian	YtRR	Hubei	S2	Group 2
ZY102	Esha 28	YtRR	Hubei	S2	Group 2
ZY103	Ejing 92	YtRR	Hubei	S2	Group 2
ZY104	Xumian 6	YtRR	Jiangsu	S2	Group 2
ZY105	Xuzhou 142	YtRR	Jiangsu	S2	Group 2
ZY106	Xuzhou 209	YtRR	Jiangsu	S2	Group 2
ZY107	Xuzhou 1214	YtRR	Jiangsu	S2	Group 2
ZY108	Xuzhou 1514	YtRR	Jiangsu	S2	Group 2
ZY109	Xuzhou 1818	YtRR	Jiangsu	S2	Group 2
ZY110	Sumian 2	YtRR	Jiangsu	S3	Group 2
ZY111	Sumian 3	YtRR	Jiangsu	S3	Group 2
ZY112	Sumian 5	YtRR	Jiangsu	S3	Group 2
ZY113	Sumian 8	YtRR	Jiangsu	S3	Group 2
ZY114	Sumian 9	YtRR	Jiangsu	S3	Group 3
ZY115	Sumian 12	YtRR	Jiangsu	S3	Group 2
ZY116	Sukang 191	YtRR	Jiangsu	S3	Group 2
ZY117	Gangmian 1	YtRR	Hubei	S2	Group 2
ZY118	Gangmian 2	YtRR	Hubei	S2	Group 2
ZY119	Coker 201	USA	the United States	S1	Group 1
ZY120	Coker 312	USA	the United States	S1	Group 2
ZY121	Simian 2	YtRR	Jiangsu	S3	Group 2
ZY122	Jinmian 1	YRR	Shanxi	S2	Group 1
ZY123	Shanmian 9	YRR	Shaanxi	S2	Group 3
ZY124	Shan 401	YRR	Shaanxi	S2	Group 2
ZY125	Deltapine cotton 15	USA	the United States	S1	Group 2
ZY126	Daihongdai	USA	Hubei	S2	Group 2
ZY127	Jing1246	YtRR	Hubei	S3	Group 3
ZY128	Jingchu 201	YtRR	Hubei	S4	Group 2
ZY129	YZ1	YRR	Henan	S4	Group 2
ZY130	Yishuhong	YRR	Hubei	S2	Group 2
ZY131	Bayimian	YtRR	Hubei	S2	Group 2
ZY132	Jinmian 2	YRR	Shanxi	S2	Group 2
ZY133	Bomian 1	YRR	Shandong	S2	Group 1
ZY134	Heishanmian 1	NSEMR	Liaoning	S2	Group 2
ZY135	Dongting 1	YtRR	Hunan	S2	Group 2
ZY136	Tianmian 1	YtRR	Hubei	S2	Group 2
ZY137	Xiaomian 1	YtRR	Hubei	S2	Group 2
ZY138	Huakangmian 1	YtRR	Hubei	S4	Group 2
ZY139	Keyimian 2	YRR	Hebei	S2	Group 2
ZY140	Wanmian 3	YRR	Henan	S2	Group 2
ZY141	Kemian 4	YtRR	Jiangsu	S4	Group 3
ZY142	Nantong 5	YtRR	Jiangsu	S2	Group 2
ZY143	Shiduan 5	YRR	Hebei	S2	Group 2
ZY144	Shannongfeng 6	YRR	Shandong	S4	Group 3
ZY145	Shanong 6	YtRR	Hubei	S2	Group 1
ZY146	Ganmian 11	YtRR	Jiangxi	S4	Group 2
ZY147	Ganmian 12	YtRR	Jiangxi	S4	Group 2
ZY148	Xiangmian 13	YtRR	Hunan	S3	Group 2
ZY149	Xinmian 33B	USA	the United States	S3	Group 1
ZY150	Yanmian 48	YtRR	Jiangsu	S3	Group 2
ZY151	Henan 69	YRR	Henan	S3	Group 3
ZY152	Wanmian 73-10	YtRR	Anhui	S2	Group 2
ZY153	86-1	YRR	Beijing	S2	Group 2
ZY155	Humian 204	YtRR	Shanghai	S2	Group 2
ZY156	SGK321	YRR	Hebei	S4	Group 1
ZY157	Lumian 26	YRR	Shandong	S4	Group 3
ZY158	Stoneville 4	USA	the United States	S1	Group 2
ZY160	Jingsimian	YRR	Shanxi	S1	Group 2
ZY161	Yapengmian	YtRR	Hubei	S2	Group 2
ZY162	Jijiaodezimian	USA	China	S1	Group 2
ZY163	Zhongmiansuo 36	YRR	Henan	S4	Group 2
ZY164	Zhongmiansuo 40	YRR	Henan	S4	Group 2
ZY165	Zhongmiansuo 2	YRR	Henan	S2	Group 2
ZY166	Zhongmiansuo 3	YRR	Henan	S2	Group 1
ZY167	Zhongmiansuo 5	YRR	Henan	S2	Group 2
ZY168	Wankangmian 9	YRR	Henan	S4	Group 2
ZY169	Zhongmiansuo 7	YRR	Henan	S2	Group 3
ZY170	Zhongmiansuo 9	YRR	Henan	S2	Group 2
ZY171	Zhongmiansuo 10	YRR	Henan	S2	Group 3
ZY172	Zhongmiansuo 11	YRR	Henan	S2	Group 3
ZY173	Zhongmiansuo 13	YRR	Henan	S3	Group 3
ZY174	Zhongmiansuo 14	YRR	Henan	S3	Group 1
ZY175	Zhongmiansuo 16	YRR	Henan	S3	Group 3
ZY176	Zhongmiansuo 17	YRR	Henan	S3	Group 2
ZY178	Zhongmiansuo 19	YRR	Henan	S3	Group 2
ZY179	Zhongmiansuo 20	YRR	Henan	S3	Group 3
ZY180	Zhongmiansuo 21	YRR	Henan	S3	Group 1
ZY181	Zhongmiansuo 22	YRR	Henan	S3	Group 2
ZY182	Zhongmiansuo 23	YRR	Henan	S3	Group 3
ZY183	Jinmian 8	YRR	Shanxi	S3	Group 3
ZY184	Ganmian 10	YtRR	Jiangxi	S3	Group 2
ZY185	Zhongmiansuo 24	YRR	Henan	S3	Group 2
ZY186	Zhongmiansuo 25	YRR	Henan	S3	Group 3
ZY187	Zhongmiansuo 27	YRR	Henan	S3	Group 3
ZY188	Zhongmiansuo 30	YRR	Henan	S3	Group 2
ZY189	Zhongmiansuo 31	YRR	Henan	S3	Group 1
ZY190	Zhongmiansuo 32	YRR	Henan	S3	Group 2
ZY191	Zhongmiansuo 33	YRR	Henan	S3	Group 1
ZY192	Zhongmiansuo 34	YRR	Henan	S3	Group 2
ZY193	Zhongmiansuo 35	YRR	Henan	S3	Group 1
ZY194	Zhongmiansuo 37	YRR	Henan	S3	Group 3
ZY195	Zhongmiansuo 41	YRR	Henan	S4	Group 3
ZY196	Zhongmiansuo 43	YRR	Henan	S4	Group 3
ZY197	Zhongmiansuo 44	YRR	Henan	S4	Group 3
ZY198	Zhongmiansuo 45	YRR	Henan	S4	Group 3
ZY199	Zhongmiansuo 49	YRR	Henan	S4	Group 3
ZY200	Zhongmiansuo 50	YRR	Henan	S4	Group 1
ZY201	Zhongmiansuo 58	YRR	Henan	S4	Group 2
ZY202	Zhongmiansuo 69	YRR	Henan	S4	Group 2
ZY203	Zhongmiansuo 79	YRR	Henan	S4	Group 3
ZY204	Zhongmiansuo 3474	YRR	Henan	S2	Group 1
ZY205	Zhongmiansuo 51504	YRR	Henan	S4	Group 1
ZY206	Zhongmiansuo 8010	YRR	Henan	S2	Group 2
ZY207	86-4	SU	Beijing	S3	Group 2
ZY208	108Ф	SU	the Soviet Union	S2	Group 2
ZY209	52-128	YtRR	Sichuan	S2	Group 1
ZY210	57-681	YtRR	Sichuan	S2	Group 2
ZY211	611Bo	SU	the Soviet Union	S2	Group 2
ZY212	DP99B	USA	the United States	S4	Group 2
ZY213	NC20B	USA	the United States	S4	Group 3
ZY214	sGKmianxiang69	YRR	Henan	S4	Group 2
ZY215	Annong 121	YtRR	Anhui	S2	Group 2
ZY216	Aomian 6	YRR	Henan	S4	Group 2
ZY217	Aomian 618	YRR	Henan	S4	Group 1
ZY218	Bawangbian	YRR	Shanxi	S1	Group 1
ZY219	Beinong 1	YRR	Hebei	S3	Group 3
ZY220	Binchuan 373	SCR	Yunnan	S2	Group 2
ZY221	Binmian 1	YRR	Shandong	S3	Group 3
ZY222	Bomian 2	YRR	Shandong	S2	Group 1
ZY223	Changrong 1	YtRR	Jiangsu	S2	Group 3
ZY224	Changkangmian	YtRR	Jiangsu	S3	Group 3
ZY225	Zhangyang 1	NSEMR	Liaoning	S2	Group 2
ZY226	Chuanjian 1	YtRR	Sichuan	S2	Group 3
ZY227	Chuanjian 3	YtRR	Sichuan	S2	Group 2
ZY228	Chuanmian 45	YtRR	Sichuan	S4	Group 1
ZY229	Chuanmian 56	YtRR	Sichuan	S3	Group 3
ZY230	Chuanmian 239	YtRR	Sichuan	S3	Group 3
ZY231	Chuankang 414	YtRR	Sichuan	S3	Group 3
ZY232	Chuangmian 3	YRR	Hebei	S4	Group 2
ZY233	Dafeng 30	YtRR	Jiangsu	S4	Group 2
ZY234	Deltapine cotton	USA	the United States	S1	Group 1
ZY235	Deltapine cotton 14	USA	the United States	S1	Group 2
ZY236	Deltapine cotton 16	USA	the United States	S2	Group 3
ZY237	Dexiamian 1	USA	Shandong	S3	Group 2
ZY238	Dezimian 531	USA	the United States	S1	Group 3
ZY239	Dunmian 1	NIR	Gansu	S3	Group 3
ZY240	Dunmian 2	NIR	Gansu	S3	Group 3
ZY241	Fanmian 3	YRR	Henan	S4	Group 3
ZY242	Fenwu 99	YRR	Shanxi	S3	Group 3
ZY243	Fumian 289	YRR	Henan	S4	Group 3
ZY244	Ganmian 1	YtRR	Jiangxi	S2	Group 3
ZY245	Ganmian 2	YtRR	Jiangxi	S2	Group 3
ZY246	Ganmian 3	YtRR	Jiangxi	S2	Group 3
ZY247	Ganmian 5	YtRR	Jiangxi	S2	Group 3
ZY248	Ganmian 6	YtRR	Jiangxi	S3	Group 3
ZY249	Ganmian 8	YtRR	Jiangxi	S3	Group 2
ZY250	Ganmian 13	YtRR	Jiangxi	S4	Group 3
ZY251	Ganmian 47	YtRR	Jiangxi	S4	Group 2
ZY252	Guannong 1	NSEMR	Liaoning	S1	Group 2
ZY253	Guangyedaizimian	USA	the United States	S2	Group 1
ZY254	Guoxinmian 3	YRR	Hebei	S4	Group 2
ZY255	Han 682	YRR	Hebei	S4	Group 2
ZY256	Han 7860	YRR	Hebei	S4	Group 2
ZY257	Handan 109	YRR	Hebei	S4	Group 2
ZY258	Hanmian 559	YRR	Hebei	S4	Group 2
ZY259	Handan 885	YRR	Hebei	S4	Group 3
ZY260	Henan 79	YRR	Henan	S2	Group 3
ZY261	Huadong 6	YtRR	Jiangsu	S2	Group 3
ZY262	Huabei 11	YRR	Hebei	S2	Group 1
ZY263	Ji 688	YRR	Hebei	S4	Group 3
ZY264	Jimian 958	YRR	Hebei	S4	Group 1
ZY265	Lumianyan39	YRR	Shandong	S3	Group 3
ZY266	Jifeng 106	YRR	Hebei	S4	Group 1
ZY267	Jifeng 554	YRR	Hebei	S4	Group 3
ZY268	Jimian 1	YRR	Hebei	S2	Group 2
ZY269	Jimian 2	YRR	Hebei	S2	Group 2
ZY270	Jimian 6	YRR	Hebei	S2	Group 1
ZY271	Jimian 7	YRR	Hebei	S2	Group 2
ZY272	Jimian 13	YRR	Hebei	S3	Group 2
ZY273	Jimian 14	YRR	Hebei	S2	Group 1
ZY274	Jimian 15	YRR	Hebei	S3	Group 2
ZY275	Jimian 19	YRR	Hebei	S3	Group 2
ZY276	Jimian 20	YRR	Hebei	S3	Group 2
ZY277	Jimian 21	YRR	Hebei	S3	Group 1
ZY278	Jimian 25	YRR	Hebei	S3	Group 1
ZY279	Jimian 26	YRR	Hebei	S3	Group 2
ZY280	Jimian 27	YRR	Hebei	S3	Group 1
ZY281	Jimian 28	YRR	Hebei	S3	Group 3
ZY282	Jimian 169	YRR	Hebei	S4	Group 3
ZY283	Jinzhong 169	YRR	Shanxi	S2	Group 3
ZY284	Jiangpu 8	YtRR	Jiangsu	S1	Group 3
ZY285	Jiangsumian 1	YtRR	Jiangsu	S2	Group 1
ZY286	Jiangsumian 3	YtRR	Jiangsu	S2	Group 3
ZY287	Jinkemian 9	YRR	Henan	S4	Group 2
ZY288	Jinmian 1	NSEMR	Liaoning	S2	Group 2
ZY289	Jinmian 2	NSEMR	Liaoning	S2	Group 3
ZY290	Jinmian 5	NSEMR	Liaoning	S3	Group 3
ZY291	Jinmian 6	NSEMR	Liaoning	S3	Group 3
ZY292	Jinyu 5	NSEMR	Liaoning	S1	Group 3
ZY293	Jinmian 3	YRR	Shanxi	S2	Group 3
ZY294	Jinmian 5	YRR	Shanxi	S3	Group 3
ZY295	Jinmian 6	YRR	Shanxi	S2	Group 2
ZY296	Jinmian 7	YRR	Shanxi	S3	Group 1
ZY297	Jinmian 9	YRR	Shanxi	S3	Group 2
ZY298	Jinmian 10	YRR	Shanxi	S3	Group 2
ZY299	Sumian 10	YtRR	Jiangsu	S2	Group 2
ZY300	Jinmian 14	YRR	Shanxi	S3	Group 2
ZY301	Jinmian 16	YRR	Shanxi	S3	Group 1
ZY302	Jinmian 17	YRR	Shanxi	S3	Group 2
ZY303	Jinmian 20	YRR	Shanxi	S3	Group 2
ZY304	Jinmian 21	YRR	Shanxi	S3	Group 3
ZY305	Jinmian 24	YRR	Shanxi	S3	Group 3
ZY306	Jinmian 25	YRR	Shanxi	S3	Group 2
ZY307	Jinmian 26	YRR	Shanxi	S3	Group 3
ZY308	Jinmian 27	YRR	Shanxi	S3	Group 2
ZY309	Jinmian 29	YRR	Shanxi	S4	Group 2
ZY310	Jinmian 33	YRR	Shanxi	S4	Group 3
ZY311	Jinmian 38	YRR	Shanxi	S4	Group 2
ZY312	Jinzhong 200	YRR	Shanxi	S2	Group 2
ZY313	Coker 100	USA	the United States	S1	Group 2
ZY314	Keyi 181	YRR	Hebei	S2	Group 2
ZY315	KK1543	SU	the Soviet Union	S2	Group 3
ZY316	Lixian 72	YtRR	Hunan	S1	Group 2
ZY317	Liaomian 1	NSEMR	Liaoning	S2	Group 2
ZY318	Liaomian 3	NSEMR	Liaoning	S2	Group 2
ZY319	Liaomian 4	NSEMR	Liaoning	S2	Group 3
ZY320	Liaomian 5	NSEMR	Liaoning	S2	Group 1
ZY321	Liaomian 6	NSEMR	Liaoning	S2	Group 2
ZY322	Liaomian 8	NSEMR	Liaoning	S2	Group 2
ZY323	Liaomian 12	NSEMR	Liaoning	S3	Group 2
ZY324	Liaomian 13	NSEMR	Liaoning	S3	Group 2
ZY325	Liaomian 16	NSEMR	Liaoning	S3	Group 3
ZY326	Liaomian 18	NSEMR	Liaoning	S4	Group 2
ZY327	Liaoyangduanjie	NSEMR	Liaoning	S1	Group 1
ZY328	Longmian 1	NSEMR	Liaoning	S3	Group 3
ZY329	Lu 742	YRR	Shandong	S3	Group 3
ZY330	LuK 638	YRR	Shandong	S4	Group 1
ZY331	Lumian 5	YRR	Shandong	S2	Group 3
ZY332	Lumian 12	YRR	Shandong	S3	Group 3
ZY333	Lumian 14	YRR	Shandong	S3	Group 1
ZY334	Lumian 21	YRR	Shandong	S4	Group 1
ZY335	Lumian 22	YRR	Shandong	S4	Group 1
ZY337	Lumian 27	YRR	Shandong	S4	Group 3
ZY338	Lumian 28	YRR	Shandong	S4	Group 1
ZY339	Lumian 29	YRR	Shandong	S4	Group 1
ZY340	Lumian 32	YRR	Shandong	S4	Group 1
ZY341	Lumian 37	YRR	Shandong	S4	Group 1
ZY342	Lumianyan 16	YRR	Shandong	S4	Group 3
ZY343	Lumianyan 17	YRR	Shandong	S4	Group 3
ZY344	Lumianyan 18	YRR	Shandong	S4	Group 3
ZY345	Lumianyan 19	YRR	Shandong	S4	Group 1
ZY346	Lumianyan 22	YRR	Shandong	S4	Group 3
ZY347	Lumianyan 27	YRR	Shandong	S4	Group 3
ZY348	Lumianyan 28	YRR	Shandong	S4	Group 3
ZY349	Lumianyan 29	YRR	Shandong	S4	Group 3
ZY350	Lumianyan 32	YRR	Shandong	S4	Group 3
ZY351	Lumianyan 36	YRR	Shandong	S4	Group 3
ZY352	Luodiantiezi	SCR	Guizhou	S1	Group 3
ZY353	Nantong 3	YtRR	Jiangsu	S2	Group 2
ZY354	Ningmian 1	YtRR	Jiangsu	S2	Group 3
ZY355	Ningmian 5	YtRR	Jiangsu	S2	Group 3
ZY356	Ningmian 7	YtRR	Jiangsu	S2	Group 3
ZY357	Ningmian 12	YtRR	Jiangsu	S2	Group 2
ZY358	Ningmian 22	YtRR	Jiangsu	S2	Group 1
ZY359	Nongda 94-7	YRR	Hebei	S3	Group 3
ZY360	Nongdamian 8	YRR	Hebei	S4	Group 3
ZY361	Nongkeng 5	SU	Xingjiang	S2	Group 1
ZY362	Qiannong 465	SCR	Guizhou	S2	Group 2
ZY363	Qinli 514	YRR	Hebei	S3	Group 3
ZY364	Qinyuan 4	YRR	Shaanxi	S3	Group 3
ZY365	Qiule 5	YRR	Henan	S4	Group 3
ZY366	Shandong 1526	YRR	Shandong	S2	Group 3
ZY367	Shangnongfengkangmian 6	YRR	Shandong	S4	Group 2
ZY368	Shan 401	YRR	Shaanxi	S2	Group 2
ZY369	Shan 1155	YRR	Shaanxi	S2	Group 3
ZY370	Shan 2234	YRR	Shaanxi	S3	Group 3
ZY371	Shan 3619	YRR	Shaanxi	S2	Group 2
ZY372	Shan 5245	YRR	Shaanxi	S2	Group 1
ZY373	Shanmian 1	YRR	Shaanxi	S2	Group 3
ZY374	Shanmian 3	YRR	Shaanxi	S2	Group 1
ZY375	Shanmian 4	YRR	Shaanxi	S2	Group 2
ZY376	Shanmian 5	YRR	Shaanxi	S2	Group 3
ZY377	Shanzao 2786	YRR	Shaanxi	S3	Group 2
ZY378	Shangqiu 24	YRR	Henan	S2	Group 3
ZY379	Shumian 1	YtRR	Sichuan	S4	Group 3
ZY380	C1470	SU	the Soviet Union	S2	Group 1
ZY381	Stoneville 2B	USA	the United States	S1	Group 2
ZY382	Sikang 1	YtRR	Jiangsu	S4	Group 2
ZY383	Simian 1	YtRR	Jiangsu	S2	Group 2
ZY384	Simian 4	YtRR	Jiangsu	S3	Group 2
ZY385	Siyang 331	YtRR	Jiangsu	S3	Group 2
ZY386	Sumian 1	YtRR	Jiangsu	S3	Group 3
ZY387	Sumian 6	YtRR	Jiangsu	S3	Group 2
ZY388	Sumian 7	YtRR	Jiangsu	S3	Group 2
ZY389	Sumian 11	YtRR	Jiangsu	S3	Group 3
ZY390	Sumian 13	YtRR	Jiangsu	S3	Group 1
ZY391	Sumian 14	YtRR	Jiangsu	S4	Group 3
ZY392	Sumian 15	YtRR	Jiangsu	S3	Group 2
ZY393	Sumian 16	YtRR	Jiangsu	S3	Group 2
ZY394	Sumian 18	YtRR	Jiangsu	S4	Group 2
ZY395	Sumian 19	YtRR	Jiangsu	S4	Group 3
ZY396	Sumian 20	YtRR	Jiangsu	S4	Group 2
ZY397	Sumian 21	YtRR	Jiangsu	S4	Group 1
ZY398	Sumian 22	YtRR	Jiangsu	S4	Group 1
ZY399	TRICE	USA	the United States	S1	Group 1
ZY400	Wanmian 1	YRR	Henan	S2	Group 1
ZY401	Wanmian 5	YRR	Henan	S3	Group 1
ZY402	Wanmian 8	YtRR	Anhui	S3	Group 2
ZY403	Wanmian 17	YtRR	Anhui	S4	Group 1
ZY404	Xiang 4108	YtRR	Hunan	S3	Group 2
ZY405	Xiangmian 10	YtRR	Hunan	S3	Group 1
ZY406	Xiangmian 11	YtRR	Hunan	S3	Group 3
ZY407	Xiezuo 1	YtRR	Zhejiang	S2	Group 3
ZY408	Xiezuo 2	YtRR	Zhejiang	S2	Group 3
ZY409	Xinlu 201	NIR	the South of Xinjiang	S2	Group 1
ZY410	Xinluzao 2	NIR	the North of Xinjiang	S2	Group 3
ZY411	Xinluzao 3	NIR	the North of Xinjiang	S3	Group 1
ZY412	Xinluzao 4	NIR	the North of Xinjiang	S3	Group 1
ZY413	Xinluzao 5	NIR	the North of Xinjiang	S3	Group 3
ZY414	Xinluzao 10	NIR	the North of Xinjiang	S3	Group 1
ZY415	Xinluzao 11	NIR	the North of Xinjiang	S3	Group 3
ZY416	Xinluzao 19	NIR	the North of Xinjiang	S4	Group 3
ZY417	Xinluzao 20	NIR	the North of Xinjiang	S4	Group 2
ZY418	Xinluzao 21	NIR	the North of Xinjiang	S4	Group 3
ZY419	Xinluzao 23	NIR	the North of Xinjiang	S4	Group 3
ZY420	Xinluzao 30	NIR	the North of Xinjiang	S4	Group 2
ZY421	Xinluzao 31	NIR	the North of Xinjiang	S4	Group 2
ZY422	Xinluzao 36	NIR	the North of Xinjiang	S4	Group 3
ZY423	Xinluzhong 2	NIR	the North of Xinjiang	S3	Group 3
ZY424	Xinluzhong 5	NIR	the North of Xinjiang	S3	Group 1
ZY425	Xinluzhong 7	NIR	the South of Xinjiang	S3	Group 3
ZY426	Xinluzhong 10	NIR	the South of Xinjiang	S4	Group 2
ZY427	Xinluzhong 11	NIR	the South of Xinjiang	S4	Group 2
ZY428	Xinluzhong 14	NIR	the South of Xinjiang	S4	Group 3
ZY429	Xinluzhong 15	NIR	the South of Xinjiang	S4	Group 1
ZY430	Xinluzhong 17	NIR	the South of Xinjiang	S4	Group 1
ZY431	Xinluzhong 18	NIR	the South of Xinjiang	S4	Group 2
ZY432	Xinluzhong 19	NIR	the South of Xinjiang	S4	Group 3
ZY433	Xinluzhong 23	NIR	the South of Xinjiang	S4	Group 2
ZY434	Xinyan 96-48	YRR	Henan	S4	Group 3
ZY435	Xinqiu 1	YRR	Shandong	S4	Group 2
ZY436	Xinqiu 4	YRR	Shandong	S4	Group 3
ZY437	Xumian 18	YtRR	Jiangsu	S4	Group 2
ZY438	Xuzhou 58	YtRR	Jiangsu	S2	Group 2
ZY439	Xumian 219	YtRR	Jiangsu	S3	Group 3
ZY440	Xuzhou 514	YtRR	Jiangsu	S2	Group 2
ZY441	Yanmian 1	YtRR	Sichuan	S3	Group 1
ZY442	Yishan 6	YRR	Henan	S4	Group 3
ZY443	Yishan 8	YRR	Henan	S4	Group 2
ZY444	Yu 668	YRR	Henan	S4	Group 2
ZY445	Yu 79-10	YRR	Henan	S3	Group 2
ZY446	Yukang 1	YRR	Henan	S2	Group 1
ZY447	Yumian 1	YRR	Henan	S2	Group 2
ZY448	Yumian 2	YRR	Henan	S3	Group 1
ZY449	Yumian 5	YRR	Henan	S3	Group 3
ZY450	Yumian 6	YRR	Henan	S3	Group 2
ZY451	Yumian 7	YRR	Henan	S3	Group 1
ZY452	Yumian 8	YRR	Henan	S3	Group 1
ZY453	Yumian 9	YRR	Henan	S3	Group 3
ZY454	Yumian 14	YRR	Henan	S3	Group 3
ZY455	Yumian 16	YRR	Henan	S3	Group 2
ZY456	Yumian 17	YRR	Henan	S3	Group 3
ZY457	Yumian 18	YRR	Henan	S3	Group 1
ZY458	Yumian 20	YRR	Henan	S3	Group 1
ZY459	Yumian 21	YRR	Henan	S4	Group 2
ZY460	Yumian 112	YRR	Henan	S4	Group 3
ZY461	Yuwu 19	YRR	Henan	S3	Group 2
ZY462	Yuzao7	YRR	Henan	S3	Group 1
ZY463	Yuelu 2	SCR	Guangdong	S2	Group 1
ZY464	Yun 1729	YRR	Shanxi	S3	Group 1
ZY465	Yun 87-509	YRR	Shanxi	S3	Group 3
ZY466	Zhe 905	YtRR	Zhejiang	S4	Group 3
ZY467	Zhemian 9	YtRR	Zhejiang	S3	Group 1
ZY468	Zhemian 11	YtRR	Zhejiang	S3	Group 1
ZY469	Zhengnongmian 4	YRR	Henan	S4	Group 2
ZY470	Si 517	USA	Gold northwest farm in China	S1	Group 1
ZY478	Xinluzao 15	NIR	the North of Xinjiang	S4	Group 2
ZY481	Xinluzao 18	NIR	the North of Xinjiang	S4	Group 2
ZY484	Xinluzao 25	NIR	the North of Xinjiang	S4	Group 2
ZY485	Xinluzao 26	NIR	the North of Xinjiang	S4	Group 2
ZY486	Xinluzao 27	NIR	the North of Xinjiang	S4	Group 2
ZY487	Xinluzao 28	NIR	the North of Xinjiang	S4	Group 2
ZY488	Xinluzao 29	NIR	the North of Xinjiang	S4	Group 3
ZY490	Xinluzao 33	NIR	the North of Xinjiang	S4	Group 2
ZY491	Xinluzao 34	NIR	the North of Xinjiang	S4	Group 2
ZY492	Xinluzao 35	NIR	the North of Xinjiang	S4	Group 2
ZY493	Xinluzao 37	NIR	the North of Xinjiang	S4	Group 2
ZY494	Xinluzao 38	NIR	the North of Xinjiang	S4	Group 2
ZY495	Xinluzao 39	NIR	the North of Xinjiang	S4	Group 2
ZY496	Xinluzao 40	NIR	the North of Xinjiang	S4	Group 2
ZY497	Xinluzao 41	NIR	the North of Xinjiang	S4	Group 2
ZY498	Xinluzao 42	NIR	the North of Xinjiang	S4	Group 2
ZY500	Xinluzao 45	NIR	the North of Xinjiang	S4	Group 1
ZY501	Xinluzao 46	NIR	the North of Xinjiang	S4	Group 2
ZY502	Xinluzao 47	NIR	the North of Xinjiang	S4	Group 2
ZY503	Xinluzao 48	NIR	the North of Xinjiang	S4	Group 2
ZY504	Xinluzao 49	NIR	the North of Xinjiang	S4	Group 3
ZY505	Emian 18	YtRR	Hubei	S3	Group 2
ZY506	Zhongzhimian 2	YRR	Henan	S4	Group 2
ZY507	Emian 22	YtRR	Hubei	S3	Group 1
ZY508	Xinluzao 50	NIR	the North of Xinjiang	S4	Group 2
ZY509	Xinluzao 51	NIR	the North of Xinjiang	S4	Group 2
ZY510	Xinluzhong 34	NIR	the South of Xinjiang	S4	Group 2
ZY511	Xinluzhong 13	NIR	the South of Xinjiang	S4	Group 2
ZY512	Xinluzhong 1	NIR	the South of Xinjiang	S3	Group 2
ZY513	Xinluzhong 6	NIR	the South of Xinjiang	S3	Group 2
ZY514	Xinluzhong 8	NIR	the South of Xinjiang	S4	Group 3
ZY515	Xinluzhong 12	NIR	the South of Xinjiang	S4	Group 2
ZY516	Xinluzhong 16	NIR	the South of Xinjiang	S4	Group 2
ZY517	Xinluzhong 20	NIR	the South of Xinjiang	S4	Group 2
ZY518	Xinluzhong 21	NIR	the South of Xinjiang	S4	Group 2
ZY519	Xinluzhong 22	NIR	the South of Xinjiang	S4	Group 2
ZY520	Xinluzhong 30	NIR	the South of Xinjiang	S4	Group 2
ZY521	Xinluzhong 40	NIR	the South of Xinjiang	S4	Group 2
ZY522	Xinluzhong 41	NIR	the South of Xinjiang	S4	Group 1
ZY523	Moyu 1	NIR	the South of Xinjiang	S2	Group 2

## Sheet: Table S2
Table S2 Number of accessions and gene diversity levels in different clusters.
Cluster	Group 1	Group 2	Group 3	Total	Gene diversity
YRR	49	100	76	225	0.38544
YtRR	17	87	37	141	0.356257
NIR	10	51	18	79	0.376324
NSEMR	3	18	7	28	0.378402
SCR	1	2	1	4	0.339733
USA	7	10	3	20	0.397574
SU	2	3	1	6	0.399083
S1	7	10	4	21	0.411382
S2	25	78	32	135	0.381297
S3	32	96	56	184	0.39036
S4	25	87	51	163	0.379835
Total	89	271	143	503	0.391068
Gene giversity	0.389342	0.273974	0.260608	0.391068
Genetic distance	0.326738	0.231551	0.273941	0.311876

## Sheet: Table S3 
Table S3 Population genetic differentiation statistics (FST) between pairwise clusters.
Cluster	Group1	Group2	S1	S2	S3	YtRR	YRR	NIR	NSEMR	SC	SU
Group2	0.197103
Group3	0.327255	0.417677
S2			-0.0820366
S3			-0.0737656	0.00831369
S4			-0.094917	0.0212818	0.0118806
YRR						0.0223533
NIR						0.0720247	0.0546973
NSEMR						0.0589294	0.0433973	0.019159
SC						0.0110604	0.00529963	0.0263959	0.00463293
SU						0.0909957	0.0630083	0.00839217	0.0136915	-0.0411885
USA						0.0199633	0.0165616	0.047431	0.036652	-0.0305213	0.0176819

## Sheet: Table S4
Table S4. Data acquisition for sixteen traits from four places in 2012 and 2013.
Trait	2012				2013
	HG	YY	SHZ	KRL	HG	YY	SHZ	KRL
FP	-	Y	Y	-	-	Y	Y	-
WGP	-	Y	Y	-	-	Y	Y	-
FFSH	-	Y	Y	Y	-	Y	Y	Y
FSBN	Y	Y	Y	Y	-	Y	Y	Y
FFSBN	-	-	Y	Y	-	-	Y	Y
PH	Y	Y	Y	Y	Y	Y	Y	Y
EBN	Y	Y	Y	Y	Y	Y	Y	Y
SW	Y	Y	Y	Y	Y	Y	Y	Y
LW	Y	Y	Y	Y	Y	Y	Y	Y
LP	Y	Y	Y	Y	Y	Y	Y	Y
FUHML	Y	Y	Y	Y	Y	Y	Y	Y
FS	Y	Y	Y	Y	Y	Y	Y	Y
MV	Y	Y	Y	Y	Y	Y	Y	Y
FU	Y	Y	Y	Y	Y	Y	Y	Y
SF	Y	Y	Y	Y	Y	Y	Y	Y
FE	Y	Y	Y	Y	Y	Y	Y	Y
Y, obtained available data.; -, no data. FP: flowering period; WPG: whole growth period; FFSH: first fruit spur height; FFSBN: first fruit spur branch number; FSBN: fruit spur branch number; PH: plant height; EBN: effective boll number; SW: seed-cotton weight; LW: lint weight; LP: lint percentage; FUHML: fibre upper half mean length; FS: fibre strength; MV: micronaire value; FU: fibre uniformity;…

## Sheet: Table S5
Table S5. Descriptive statistics for phenotypic variations and broad-sense heritability for 16 traits.
Trait	Mean	Min	Max	SE	CV (%)	h2
FP(Day)	62.69	56.26	68.17	2.56	4.09	0.84
WGP(Day)	118	109.09	126.28	3.37	2.85	0.79
FFSH(cm)	13.75	8.67	21.34	1.69	12.33	0.75
FSBN(N)	9.31	8.24	10.23	0.27	2.91	0.46
FFSBN(N)	5.85	4.43	6.92	0.41	6.98	0.74
PH(cm)	92.8	72.44	116.17	5.55	5.98	0.73
EBN	17.44	13.33	21.74	1.37	7.88	0.58
SW(g)	4.87	3.73	5.87	0.3	6.2	0.78
LW(g)	1.88	1.19	2.4	0.19	9.89	0.85
LP(%)	38.29	27.07	47.38	3.04	7.93	0.92
FUHML(mm)	27.96	22.87	31.48	1.07	3.82	0.92
FS(cN/tex)	28.65	24.32	35.28	1.57	5.49	0.87
MV	4.71	3.75	5.46	0.28	5.92	0.86
FU(%)	84.8	82.05	86.51	0.67	0.79	0.84
SF(%)	9.8	8.28	15.83	0.84	8.57	0.81
FE(%)	7.64	5.6	10.59	0.71	9.33	0.9

## Sheet: Table S6 
Table S6 ANOVA for 16 traits from multi-environments in 2012 and 2013.
Trait	Sum of square			Mean square			P value （significant）
	G	E	G×E	G	E	G×E	G	E	G×E
FP	26034	289273	35757	52	96424	24	***	***	*
WGP	5360	84370	9250	11	28123	6	***	***	***
FFSH	591.2	16.2	158.5	1.182	16.157	0.326	***	***	N
FSBN	15958	84851	11772	32	42426	12	***	***	***
FFSBN	18818	284	3337	37.56	284.21	6.67	***	***	N
PH	274080	3776281	206342	3.003	6909.52	0.762	***	***	N
EBN	26034	289273	35757	2.356	4371.64	1.095	***	***	*
SW	584	1426	464.1	3.001	1223.9	0.804	***	***	N
LW	183.1	322.9	106.2	4.437	1306.43	0.867	***	***	N
LP	41668	13140	12216	12.005	632.221	1.186	***	***	***
FUHML	5273	200	1589	8.987	56.998	0.913	***	***	N
FS	12945	21661	5912	5.721	1598.71	0.881	***	***	N
MV	410.2	482.4	221	6.683	1312.35	1.214	***	***	***
FU	2457.5	780.3	1307	3.277	173.745	0.588	***	***	N
SF	4070	95	2571	4.856	19.017	1.034	***	***	N
FE	2439	2321.2	846.2	6.043	960.43	0.707	***	***	N
G, genotype; E, environment; G × E, Interaction of genotype and environment. * and ***, significant at P < 0.05 and P < 0.001, respectively.

## Sheet: Table S7 
Table S7a. Phenotypic comparisons among Group 1, Group 2 and Group 3 by ANOVA and LSD.
Trait	Mean				One-way ANOVA	LSD by Group
	Total	Group 1	Group 2	Group 3		1 - 2	1 - 3	2 - 3
FP	62.5636	62.3611	62.5514	62.7126	0.78814	0.68186	0.493154	0.681232
WGP	117.992	117.674	118.105	117.977	0.577469	0.29578	0.505498	0.713751
FFSH	13.7475	13.516	13.8388	13.7191	0.288632	0.119279	0.374589	0.494269
FFSBN	5.84689	5.79011	5.88494	5.81063	0.0743262	0.0571335	0.708844	0.0780898
FSBN	9.31462	9.34571	9.296	9.33044	0.229906	0.133026	0.675763	0.218539
PH	92.7995	92.1866	93.1711	92.4793	0.249802	0.146596	0.695736	0.227841
EBN	17.4416	17.2319	17.4718	17.5152	0.270785	0.153382	0.126894	0.759568
SW	4.8711	4.89438	4.8757	4.8479	0.487537	0.612653	0.254304	0.373279
LW	1.88018	1.87955	1.88159	1.8779	0.981232	0.928602	0.947789	0.84823
LP	38.2996	38.0822	38.3152	38.4054	0.728079	0.531051	0.43153	0.774341
FUHML	27.9647	27.8727	27.999	27.9572	0.624608	0.334725	0.558909	0.705868
FS	28.6527	28.5063	28.7943	28.4765	0.0927387	0.133728	0.888224	0.0507104
MV	4.71177	4.72438	4.7063	4.71427	0.862261	0.59657	0.788643	0.782789
FU	84.8026	84.7552	84.8056	84.8265	0.729988	0.539505	0.43204	0.763608
SF	9.79693	9.84573	9.80322	9.75469	0.713396	0.679332	0.422936	0.576998
FE	7.6389	7.66607	7.58393	7.7258	0.144305	0.344628	0.533708	0.0540556
* and ** were defined as significant at P < 0.05 and P < 0.01, respectively.
Table S7b. Phenotypic comparisons among S1, S2, S3 and S4 by ANOVA and LSD.
Trait	Mean					One-way ANOVA	LSD by Stage
	Total	S1	S2	S3	S4		1 - 2	1 - 3	1 - 4	2 - 3	2 - 4	3 - 4
FP	62.6882	63.1256	63.2069	62.1028	62.8662	0.0008 **	0.8911	0.0796	0.6583 *	0.0001 **	0.2484 *	0.0052 **
WGP	117.992	119.707	118.988	117.209	117.838	0.0000 **	0.3512	0.0010 **	0.0144 *	0.0000 **	0.0028 **	0.0756 *
FFSH	13.7475	13.244	13.1628	13.4967	14.576	0.0000 **	0.8280	0.4910 *	0.0003 **	0.0653 *	0.0000 **	0.0000 **
FFSBN	5.84689	5.95524	5.87455	5.75522	5.91407	0.0012 **	0.3937	0.0316 *	0.6596 *	0.0094 **	0.4011 *	0.0003 **
FSBN	9.31462	9.25229	9.27872	9.32511	9.34033	0.1561	0.6767	0.2421 *	0.1601 *	0.1309 *	0.0509 *	0.6003 *
PH	92.7995	90.8033	90.7019	92.1442	95.5207	0.0000 **	0.9338	0.2630 *	0.0001 **	0.0148 *	0.0000 **	0.0000 **
EBN	17.4416	17.0757	17.1314	17.3233	17.8774	0.0000 **	0.8596	0.4232 *	0.0102 *	0.2083 *	0.0000 **	0.0001 **
SW	4.8711	4.95714	4.81455	4.8719	4.90558	0.0353	0.0432	0.2176 *	0.4586 *	0.0927 *	0.0095 **	0.2968 *
LW	1.88018	1.76333	1.76918	1.88853	1.97706	0.0000 **	0.8813	0.0012 **	0.0000 **	0.0000 **	0.0000 **	0.0000 **
LP	38.2996	35.2529	36.4078	38.4899	40.0325	0.0000 **	0.0620	0.0000 **	0.0000 **	0.0000 **	0.0000 **	0.0000 **
FUHML	27.9647	27.229	27.7877	27.8353	28.3511	0.0000 **	0.0214	0.0110 *	0.0000 **	0.6847 *	0.0000 **	0.0000 **
FS	28.6527	27.9652	27.7754	28.365	29.7873	0.0000 **	0.5482	0.1978 *	0.0000 **	0.0001 **	0.0000 **	0.0000 **
MV	4.71177	4.74714	4.61761	4.69158	4.80742	0.0000 **	0.0411	0.3712 *	0.3352 *	0.0160 *	0.0000 **	0.0001 **
FU	84.8026	84.1267	84.5125	84.6647	85.2839	0.0000 **	0.0043 **	0.0001 **	0.0000 **	0.0197 *	0.0000 **	0.0000 **
SF	9.79693	10.4262	10.1041	9.92565	9.31804	0.0000 **	0.0736	0.0047 **	0.0000 **	0.0406 *	0.0000 **	0.0000 **
FE	7.6389	7.73619	7.77134	7.64342	7.51239	0.0166	0.8322	0.5690 *	0.1725 *	0.1116 *	0.0018 **	0.0853 *
* and ** were defined as significant at P < 0.05 and P < 0.01, respectively.
Table S7c. Phenotypic comparisons among YtRR, YRR and NIR by ANOVA and LSD.
Trait	Mean				One-way ANOVA	LSD by Location
	Total	YtRR	YRR	NIR		YtRR-YRR	YtRR-NIR	YRR-NIR
FP	62.9193	64.2011	62.7113	61.2023	0.0000 **	0.0000 **	0.0000 **	0.0000 **
WGP	118.227	120.024	117.88	115.981	0.0000 **	0.0000 **	0.0000 **	0.0000 **
FFSH	13.9182	13.7287	13.8611	14.4253	0.0083 **	0.4506	0.0026 **	0.0088 **
FFSBN	5.8842	5.9934	5.89311	5.65818	0.0000 **	0.0106 *	0.0000 **	0.0000 **
FSBN	9.30699	9.25545	9.32243	9.35561	0.0118 *	0.0175 *	0.0069 **	0.3345
PH	93.3966	93.1345	92.272	97.1144	0.0000 **	0.1106	0.0000 **	0.0000 **
EBN	17.5166	17.8518	17.5811	16.7244	0.0000 **	0.0539	0.0000 **	0.0000 **
SW	4.87676	4.86014	4.89831	4.84462	0.2569	0.2157	0.7013	0.1547
LW	1.89743	1.91043	1.90364	1.85603	0.0648	0.7165	0.0270 *	0.0376 *
LP	38.607	39.0989	38.5246	37.9556	0.0144 *	0.0598	0.0044 **	0.1271
FUHML	28.0514	27.943	27.9665	28.4921	0.0002 **	0.8294	0.0001 **	0.0001 **
FS	28.7579	28.1435	28.619	30.2691	0.0000 **	0.0020 **	0.0000 **	0.0000 **
MV	4.71732	4.6978	4.76276	4.62154	0.0004 **	0.0315 *	0.0544	0.0001 **
FU	84.8683	84.6353	84.8691	85.2869	0.0000 **	0.0004 **	0.0000 **	0.0000 **
SF	9.73374	9.98759	9.71938	9.31628	0.0000 **	0.0015 **	0.0000 **	0.0001 **
FE	7.6507	7.91043	7.70453	7.0259	0.0000 **	0.0031 **	0.0000 **	0.0000 **
* and ** were defined as significant at P < 0.05 and P < 0.01, respectively.

## Sheet: Table S8 
Table S8. Shared number of significant SNPs associated with 16 traits in 6 models.
Model	GLM	GLM(Q)	GLM(PCA)	MLM(K)	MLM(PCA+K)	MLM(Q+K)
GLM	13709
GLM(Q)	13227	14138
GLM(PCA)	1247	1365	3277
MLM(K)	282	283	222	295
MLM(PCA+K)	127	139	190	126	209
MLM(Q+K)	290	305	244	286	143	324

## Sheet: Table S9 
Table S9. The 324 significant SNPs associated with 16 traits.
Trait	Marker	Chr	Pos（cM）	-lg(p)	Marker R2
FP	i33991Gh	Chr02	23.1	4.25975	0.0342604
FP	i08818Gh	Chr05	205.7	5.54336	0.0560986
FP	i37870Gh	Chr07	44.6	4.71144	0.0373399
FP	i21528Gh	Chr07	88.1	4.96338	0.0468911
FP	i28332Gh	Chr07	88.12	4.97674	0.0474573
FP	i00848Gh	Chr07	89.8	6.12637	0.0502846
FP	i01658Gh	Chr07	89.81	6.27493	0.051681
FP	i21525Gh	Chr07	89.82	6.29875	0.0532118
FP	i29254Gh*	Chr07	89.83	9.3384	0.0904167
FP	i32315Gh*	Chr07	89.84	6.53182	0.062064
FP	i47568Gh	Chr07	89.85	4.77979	0.045625
FP	i01657Gh*	Chr07	91.1	8.68876	0.074848
FP	i24507Gh	Chr08	129.6	5.57794	0.045934
FP	i29120Gh	Chr08	129.61	5.31462	0.0436053
FP	i15890Gh	Chr09	26.92	4.21588	0.0327739
FP	i19239Gh	Chr09	100.72	4.18223	0.0393264
FP	i15777Gh	Chr09	101.61	4.2632	0.0410235
FP	i07603Gh	Chr11	160.5	4.99163	0.0407907
FP	i07622Gh	Chr11	166.1	4.12774	0.0323973
FP	i49179Gh	Chr12	78.47	4.60769	0.0436616
FP	i08716Gh*	Chr12	150.21	4.26729	0.0401303
FP	i13039Gh	Chr13	18.5	5.13643	0.0485728
FP	i52456Gb	Chr13	18.51	4.73822	0.0446389
FP	i13635Gh	Chr13	117.22	4.51976	0.0425567
FP	i02799Gh	Chr15	42.83	4.23829	0.0329325
FP	i02802Gh	Chr15	42.85	4.28184	0.0335431
FP	i30798Gh	Chr15	42.92	4.42388	0.0347184
FP	i49153Gh	Chr16	24.9	6.85141	0.0659807
FP	i21386Gh	Chr17	45.85	4.14878	0.0396802
FP	i23022Gh	Chr17	45.87	4.40009	0.0415609
FP	i23273Gh	Chr17	45.89	4.16909	0.0396906
FP	i23933Gh	Chr17	45.9	4.46537	0.0420948
FP	i25951Gh*	Chr17	45.95	5.96668	0.0567632
FP	i25961Gh*	Chr17	45.96	5.3725	0.0507646
FP	i27159Gh*	Chr17	45.99	5.20578	0.0504129
FP	i27190Gh	Chr17	46	4.33251	0.0411638
FP	i28477Gh	Chr17	46.02	4.13314	0.0389559
FP	i30571Gh*	Chr17	46.07	5.62182	0.0536821
FP	i33967Gh	Chr17	46.17	4.27409	0.0409487
FP	i34460Gh*	Chr17	46.2	5.88507	0.0562499
FP	i35196Gh	Chr17	46.22	4.97692	0.047578
FP	i36799Gh*	Chr17	46.27	5.36749	0.050716
FP	i37518Gh*	Chr17	46.3	5.47092	0.0521899
FP	i37731Gh	Chr17	46.31	4.13135	0.0392225
FP	i39004Gh*	Chr17	46.32	5.53562	0.0525561
FP	i39448Gh*	Chr17	46.33	5.3725	0.0507646
FP	i39647Gh	Chr17	46.35	4.77836	0.0460387
FP	i40733Gh*	Chr17	46.4	5.79894	0.0553166
FP	i42689Gh	Chr17	46.44	4.84977	0.0386303
FP	i43222Gh	Chr17	46.45	4.48372	0.0436964
FP	i43421Gh	Chr17	46.48	4.98954	0.0478568
FP	i43793Gh*	Chr17	46.49	5.27195	0.0499504
FP	i44102Gh*	Chr17	46.51	6.00205	0.0583827
FP	i44189Gh	Chr17	46.52	4.99669	0.0402467
FP	i47772Gh*	Chr17	46.59	5.95926	0.0571133
FP	i47986Gh	Chr17	46.6	5.23675	0.0497065
FP	i61256Gt*	Chr17	47.3	5.93355	0.0582568
FP	i46544Gh	Chr17	50.06	4.15473	0.0391336
FP	i03647Gh	Chr17	105.6	4.92015	0.0468747
FP	i14948Gh	Chr17	105.62	5.51235	0.0521201
FP	i14949Gh	Chr17	105.63	4.74864	0.0447714
FP	i14952Gh	Chr17	105.64	4.40859	0.0425814
FP	i08803Gh	Chr19	224.11	5.42557	0.044545
FP	i12335Gh*	Chr20	3	4.75594	0.0449115
FP	i12141Gh	Chr20	39.82	4.43029	0.0425391
FP	i17573Gh	Chr20	39.83	4.54695	0.0431594
FP	i20115Gh	Chr20	39.86	4.71538	0.0449273
FP	i54229Gb	Chr20	39.91	4.58128	0.0360394
FP	i54230Gb	Chr20	39.92	4.58128	0.0360394
FP	i54571Gb	Chr20	39.93	4.61875	0.0363851
FP	i17474Gh	Chr20	100.1	4.25138	0.0337812
FP	i26634Gh	Chr22	41.62	4.38278	0.0414349
FP	i23388Gh	Chr25	21	4.09922	0.0319186
FP	i39614Gh	Chr25	21.01	4.46113	0.0424094
FP	i41241Gh*	Chr26	77.3	6.32517	0.0603906
FP	i47899Gh	Chr26	77.31	5.49736	0.0524352
WGP	i38420Gh*	Chr01	144.31	6.78173	0.0648662
WGP	i03205Gh	Chr02	29.9	4.40677	0.0344541
WGP	i14831Gh	Chr02	29.91	4.20209	0.0327534
WGP	i09994Gh	Chr05	83	4.13272	0.0319791
WGP	i08818Gh*	Chr05	205.7	6.2024	0.0622273
WGP	i01117Gh*	Chr06	43.6	5.72792	0.0465714
WGP	i11256Gh*	Chr06	43.61	4.72172	0.037316
WGP	i23385Gh*	Chr06	43.62	5.2361	0.0421881
WGP	i34748Gh*	Chr06	43.63	5.75344	0.0547487
WGP	i48864Gh	Chr06	60.59	5.0656	0.0405756
WGP	i49492Gh	Chr06	60.62	4.28177	0.0406603
WGP	i10571Gh	Chr06	129.3	4.49049	0.0352131
WGP	i42102Gh	Chr07	87.71	4.63255	0.0439141
WGP	i21528Gh	Chr07	88.1	6.0625	0.0576674
WGP	i28332Gh	Chr07	88.12	6.48736	0.0624083
WGP	i44858Gh	Chr07	89.4	5.36202	0.0521312
WGP	i00848Gh	Chr07	89.8	6.52586	0.0540418
WGP	i01658Gh*	Chr07	89.81	7.1159	0.0596185
WGP	i21525Gh	Chr07	89.82	6.48246	0.0546867
WGP	i29254Gh*	Chr07	89.83	8.44409	0.0814844
WGP	i32315Gh	Chr07	89.84	6.47939	0.0615542
WGP	i47568Gh	Chr07	89.85	5.59603	0.0534641
WGP	i01657Gh*	Chr07	91.1	8.15655	0.0696601
WGP	i15890Gh	Chr09	26.92	4.30206	0.0335857
WGP	i50631Gb	Chr10	22.2	5.70605	0.0470434
WGP	i22206Gh	Chr11	121.2	5.74605	0.0467397
WGP	i28905Gh	Chr11	121.21	5.04976	0.0480059
WGP	i29033Gh	Chr11	121.22	5.27114	0.04985
WGP	i36263Gh	Chr11	121.23	5.22471	0.0494701
WGP	i36940Gh	Chr11	121.24	5.3677	0.0510926
WGP	i59682Gb	Chr11	121.26	5.26571	0.0498817
WGP	i07603Gh	Chr11	160.5	4.81592	0.0392617
WGP	i29860Gh	Chr11	181.9	4.31332	0.0406437
WGP	i39715Gh	Chr11	181.92	4.29258	0.0334484
WGP	i00752Gh	Chr11	182.3	4.53439	0.0426757
WGP	i07711Gh	Chr11	182.31	4.16206	0.0322433
WGP	i02962Gh	Chr15	9.01	4.39545	0.0415815
WGP	i02336Gh*	Chr15	101.8	4.08579	0.0384246
WGP	i13968Gh	Chr15	101.81	4.15216	0.0323635
WGP	i58704Gb	Chr15	101.88	4.17225	0.0392012
WGP	i25951Gh	Chr17	45.95	4.14315	0.0389325
WGP	i25961Gh*	Chr17	45.96	4.9063	0.0462562
WGP	i36799Gh	Chr17	46.27	4.77487	0.0449895
WGP	i39448Gh*	Chr17	46.33	4.9063	0.0462562
WGP	i39647Gh	Chr17	46.35	4.09071	0.0392699
WGP	i40733Gh*	Chr17	46.4	5.88104	0.0557668
WGP	i42689Gh	Chr17	46.44	4.31304	0.0339517
WGP	i03647Gh	Chr17	105.6	5.1782	0.0492821
WGP	i14948Gh*	Chr17	105.62	5.88236	0.0557118
WGP	i14949Gh	Chr17	105.63	5.21195	0.0492341
WGP	i14952Gh	Chr17	105.64	4.76235	0.0457232
WGP	i08803Gh	Chr19	224.11	4.36991	0.0346015
WGP	i12141Gh	Chr20	39.82	4.50414	0.0433124
WGP	i17573Gh	Chr20	39.83	4.6388	0.0439026
WGP	i17574Gh	Chr20	39.84	4.14319	0.0390895
WGP	i20115Gh	Chr20	39.86	4.57188	0.0432982
WGP	i21896Gh	Chr20	39.87	4.13038	0.0388464
WGP	i39057Gh	Chr20	39.88	4.15157	0.0399256
WGP	i54229Gb	Chr20	39.91	5.01146	0.0399642
WGP	i54230Gb	Chr20	39.92	5.01146	0.0399642
WGP	i54571Gb	Chr20	39.93	4.98936	0.0397714
WGP	i16036Gh	Chr21	92	5.30583	0.0501219
WGP	i60962Gt	Chr21	92.02	5.37393	0.0432969
WGP	i41241Gh*	Chr26	77.3	6.17161	0.0587192
WGP	i47899Gh*	Chr26	77.31	6.57569	0.0626257
FFSH	i40802Gh*	Chr05	139	4.69044	0.0443122
FFSH	i45988Gh*	Chr05	139.01	4.9698	0.0508324
FFSH	i39249Gh*	Chr05	140.23	6.156	0.0585987
FFSH	i09497Gh*	Chr05	141.1	5.10977	0.0510482
FFSH	i09498Gh*	Chr05	141.11	5.85848	0.0602074
FFSH	i45360Gh*	Chr05	141.12	6.25662	0.0623362
FFSH	i57689Gb*	Chr06	61.04	4.34551	0.0347604
FFSH	i01632Gh	Chr07	94.1	4.16374	0.032325
FFSH	i36523Gh	Chr07	94.11	4.11931	0.0326734
FFSH	i48056Gh	Chr07	98.47	4.51212	0.0360084
FFSH	i44242Gh	Chr07	100.15	4.149	0.0326692
FFSH	i20971Gh*	Chr13	16.73	4.51151	0.0457051
FFSH	i13039Gh*	Chr13	18.5	4.95118	0.0467521
FFSH	i52456Gb*	Chr13	18.51	4.95765	0.0467937
FFSH	i28702Gh*	Chr26	82.04	4.60072	0.0454491
FFSBN	i09599Gh*	Chr05	131.2	4.23091	0.0415156
FFSBN	i29254Gh	Chr07	89.83	4.32557	0.0408968
FFSBN	i01657Gh	Chr07	91.1	4.16539	0.0323718
FFSBN	i19088Gh	Chr09	4.72	4.13574	0.0322479
FFSBN	i35441Gh	Chr13	116.31	5.97683	0.0567855
FFSBN	i13632Gh	Chr13	117.21	4.85092	0.047684
FFSBN	i13635Gh	Chr13	117.22	4.56732	0.0432852
FFSBN	i49312Gh	Chr16	0.41	4.1615	0.0392162
FFSBN	i16307Gh	Chr16	43.82	4.09748	0.0318323
FFSBN	i46466Gh	Chr16	44.75	4.26085	0.0334182
FFSBN	i17474Gh	Chr20	100.1	4.6186	0.036747
FFSBN	i47943Gh	Chr20	139.8	4.09951	0.0386236
FFSBN	i56237Gb	Chr25	48.09	4.42105	0.0422042
FSBN	i04557Gh*	Chr08	37.71	5.01845	0.0400732
FSBN	i21876Gh	Chr17	28.71	4.15142	0.0322519
FSBN	i12810Gh*	Chr22	103.3	4.71599	0.0373265
PH	i03409Gh	Chr03	96.8	4.29739	0.040442
PH	i39249Gh*	Chr05	140.23	5.30093	0.0503505
PH	i09497Gh*	Chr05	141.1	4.9886	0.0502387
PH	i09498Gh*	Chr05	141.11	5.56321	0.0563499
PH	i45360Gh*	Chr05	141.12	5.44623	0.0537848
PH	i08899Gh*	Chr05	194.1	4.53683	0.0359231
PH	i38146Gh*	Chr10	76.16	4.22001	0.039817
PH	i49308Gh*	Chr14	111.13	4.25711	0.0331346
PH	i05060Gh*	Chr14	124	4.41056	0.0345238
PH	i25961Gh*	Chr17	45.96	5.37339	0.0508226
PH	i36799Gh*	Chr17	46.27	4.69749	0.0442899
PH	i39448Gh*	Chr17	46.33	5.37339	0.0508226
PH	i39647Gh*	Chr17	46.35	4.70115	0.0447927
PH	i40733Gh*	Chr17	46.4	5.00361	0.0472729
PH	i43222Gh	Chr17	46.45	4.24073	0.041374
PH	i03393Gh*	Chr17	50.5	4.23777	0.0331588
PH	i03394Gh*	Chr17	50.51	6.70206	0.0557335
PH	i19119Gh*	Chr23	32.3	4.72528	0.0448062
PH	i06558Gh	Chr23	116.01	4.16007	0.039411
PH	i08707Gh*	Chr26	142.7	4.34321	0.0416132
EBN	i17441Gh	Chr20	121.93	4.55924	0.0358601
SW	i50027Gb*	Chr02	95.32	5.70998	0.0541018
SW	i52023Gb*	Chr07	0.001	5.37884	0.0513556
SW	i43410Gh	Chr22	27.94	4.14703	0.0392221
LW	i02589Gh*	Chr01	74.6	4.92016	0.0464342
LW	i58649Gb	Chr01	74.64	4.64469	0.0437883
LW	i35815Gh*	Chr02	77.4	5.50565	0.0521179
LW	i25250Gh	Chr04	9	4.50163	0.0358178
LW	i19569Gh*	Chr05	133.04	4.83305	0.0455935
LW	i10571Gh	Chr06	129.3	4.34099	0.033891
LW	i52023Gb	Chr07	0.001	4.50951	0.0426268
LW	i01705Gh*	Chr07	74.5	6.1724	0.0589187
LW	i20592Gh	Chr07	74.51	5.54638	0.0526627
LW	i06577Gh	Chr09	136.2	4.14629	0.0392166
LW	i35865Gh	Chr10	76.55	4.23605	0.0402073
LW	i44420Gh*	Chr10	76.6	5.22325	0.0502247
LW	i30958Gh	Chr10	117.24	4.19323	0.0398568
LW	i07452Gh*	Chr11	131.4	5.24563	0.050064
LW	i07461Gh*	Chr11	132.3	4.89703	0.0462109
LW	i52798Gb	Chr12	100.23	4.16878	0.0323402
LW	i03003Gh	Chr15	4.7	4.10699	0.0386131
LW	i01747Gh	Chr16	66.81	4.19463	0.0394532
LW	i18250Gh	Chr16	66.85	4.19463	0.0394532
LW	i03505Gh	Chr17	83.8	4.15523	0.0394723
LW	i09294Gh	Chr19	177.01	4.09634	0.038634
LW	i20045Gh*	Chr20	93.71	4.89813	0.0462216
LW	i19304Gh	Chr21	76.61	4.13179	0.0334722
LW	i50689Gb*	Chr23	34	4.87778	0.0467671
LW	i36390Gh	Chr23	61.31	5.1883	0.0416272
LW	i20682Gh	Chr24	34.74	4.3256	0.0418309
LW	i37216Gh	Chr24	34.77	4.26474	0.0402198
LW	i31282Gh	Chr24	68.42	4.35669	0.0414114
LP	i08818Gh	Chr05	205.7	4.75172	0.0468075
LP	i20600Gh*	Chr07	107.8	4.3922	0.0413148
LP	i49554Gh*	Chr07	108.21	4.55353	0.0357894
LP	i03843Gh*	Chr08	157	6.02768	0.0573223
LP	i44231Gh	Chr09	89.23	4.10087	0.0385221
LP	i61110Gt*	Chr10	134.4	4.53602	0.0427725
LP	i11607Gh*	Chr10	136.1	4.6192	0.0438056
LP	i51589Gb*	Chr10	152	4.93573	0.0465454
LP	i50246Gb*	Chr10	153.7	4.59224	0.0432367
LP	i50887Gb*	Chr10	154.1	4.63685	0.0437439
LP	i39407Gh	Chr13	43.71	4.5164	0.0357789
LP	i45246Gh	Chr19	25.2	5.67169	0.0468419
LP	i50732Gb	Chr22	5.1	4.33449	0.040761
LP	i12526Gh*	Chr22	28.3	5.03284	0.0474849
LP	i50689Gb*	Chr23	34	5.81288	0.055901
LP	i04699Gh	Chr24	15.4	4.70675	0.0443555
LP	i04701Gh	Chr24	15.42	4.14966	0.0392664
LP	i04702Gh	Chr24	15.43	4.09843	0.0385093
LP	i18826Gh	Chr24	15.47	4.11929	0.0386984
LP	i60943Gt	Chr24	15.51	4.11929	0.0386984
LP	i25834Gh*	Chr26	60.22	4.71797	0.0446537
FUHML	i37020Gh	Chr02	65.81	4.34193	0.0413475
FUHML	i35669Gh	Chr02	66.32	4.32211	0.0406735
FUHML	i48263Gh*	Chr10	44.02	4.61237	0.043603
FUHML	i52158Gb	Chr16	47.61	4.40005	0.0344235
FUHML	i14935Gh*	Chr17	97.9	5.78813	0.0476738
FUHML	i39505Gh*	Chr20	35.51	5.07342	0.0481972
FUHML	i17573Gh*	Chr20	39.83	5.14778	0.0488111
FUHML	i20115Gh*	Chr20	39.86	5.12897	0.048781
FUHML	i58546Gb*	Chr20	111.6	4.37207	0.0411532
FUHML	i16036Gh*	Chr21	92	5.07901	0.0479921
FUHML	i60962Gt*	Chr21	92.02	4.72417	0.0373713
FS	i03136Gh*	Chr02	12.4	4.46073	0.0419654
FS	i23685Gh*	Chr02	12.41	4.36447	0.0415998
FS	i14864Gh*	Chr02	60.7	4.82004	0.0382529
FS	i36259Gh	Chr02	61.27	4.09902	0.0316737
FS	i39951Gh	Chr02	61.29	4.17309	0.0323417
FS	i58042Gb	Chr02	61.34	4.33404	0.0338293
FS	i62166Gt*	Chr04	2.17	4.61595	0.0440323
FS	i09127Gh*	Chr05	174.9	4.22933	0.0330831
FS	i02034Gh*	Chr07	43.32	6.95201	0.0661686
FS	i02035Gh*	Chr07	43.33	6.52419	0.0619964
FS	i02037Gh*	Chr07	43.34	6.95201	0.0661686
FS	i39753Gh*	Chr07	43.85	5.75689	0.0565403
FS	i32621Gh*	Chr07	44.21	4.47936	0.0423863
FS	i58564Gb	Chr07	44.31	4.10262	0.0385319
FS	i55786Gb	Chr07	47.73	4.17384	0.0326202
FS	i04957Gh	Chr14	141.1	4.40329	0.0345801
FS	i49153Gh*	Chr16	24.9	4.15977	0.0401157
FS	i33511Gh*	Chr19	84.93	4.6008	0.036311
FS	i58546Gb*	Chr20	111.6	4.47507	0.0421031
FS	i50982Gb*	Chr26	16.61	6.22753	0.0639289
MV	i53758Gb*	Chr05	111.61	4.84551	0.0384946
MV	i16943Gh	Chr19	37.21	4.36273	0.0340987
MV	i10292Gh	Chr19	37.61	4.36273	0.0340987
MV	i41241Gh	Chr26	77.3	4.11542	0.0393965
FU	i35669Gh*	Chr02	66.32	4.6548	0.0438458
FU	i49515Gh*	Chr03	37.41	4.40072	0.04146
FU	i40555Gh	Chr10	45.33	4.1356	0.0397264
FU	i37965Gh	Chr10	45.7	4.95901	0.0416358
FU	i29270Gh*	Chr10	116.82	4.12315	0.0387659
FU	i14935Gh	Chr17	97.9	4.503	0.0357415
FU	i50642Gb*	Chr19	143.1	4.32727	0.0406984
FU	i47543Gh	Chr20	63.72	4.21452	0.0401343
FU	i44409Gh	Chr20	64.11	4.45675	0.0419415
FU	i47736Gh	Chr20	64.52	4.19782	0.0394571
FU	i48162Gh	Chr20	64.53	4.19155	0.039397
FU	i65152Gm*	Chr23	31.41	4.82163	0.0454545
SF	i02246Gh*	Chr01	137.52	4.28278	0.0334648
SF	i23685Gh	Chr02	12.41	4.09318	0.0405687
SF	i24949Gh*	Chr02	21.81	4.74062	0.0447705
SF	i37020Gh*	Chr02	65.81	4.34448	0.0415735
SF	i35669Gh*	Chr02	66.32	4.5122	0.0424926
SF	i20476Gh*	Chr06	60.8	4.79942	0.0453064
SF	i62896Gt	Chr06	117.43	4.09912	0.038825
SF	i52738Gb*	Chr07	86.4	5.90134	0.0559362
SF	i20600Gh*	Chr07	107.8	4.19054	0.0394043
SF	i03858Gh	Chr08	155.7	4.19465	0.0395189
SF	i29270Gh*	Chr10	116.82	4.36538	0.0411273
SF	i48897Gh*	Chr12	42.3	5.63298	0.0533256
SF	i15353Gh*	Chr14	138.14	4.29018	0.0415117
SF	i03394Gh*	Chr17	50.51	4.37227	0.0341659
SF	i19701Gh*	Chr19	12	7.71089	0.07371
SF	i19707Gh*	Chr19	17.9	5.50817	0.0524259
SF	i50642Gb*	Chr19	143.1	5.64396	0.0534323
SF	i09318Gh*	Chr19	174.51	4.61267	0.0434591
SF	i44058Gh*	Chr20	63.2	4.36801	0.0411353
SF	i12043Gh*	Chr20	63.7	4.51991	0.0425961
SF	i47543Gh*	Chr20	63.72	5.09877	0.0484633
SF	i44409Gh*	Chr20	64.11	5.16199	0.0487595
SF	i47736Gh*	Chr20	64.52	4.64712	0.0437907
SF	i48162Gh*	Chr20	64.53	4.64907	0.0438095
SF	i52140Gb*	Chr25	89.92	5.74117	0.0543773
SF	i42781Gh	Chr26	81.35	4.3568	0.04579
FE	i09236Gh	Chr05	164.6	4.51726	0.0355043
FE	i02898Gh*	Chr15	18.8	7.08675	0.0687519
FE	i02899Gh*	Chr15	18.81	6.05697	0.0584511
FE	i12791Gh	Chr22	99	4.37431	0.0342067
FE	i12839Gh*	Chr22	104.61	7.04309	0.058996
FE	i12840Gh*	Chr22	104.62	7.1452	0.0602967
*, significant SNP shared with PCA+K model.

## Sheet: Table S10 
Table S10. Information for 160 QTLs and the number of genes in the QTL regions.
No.	QTL Name	Trait	SNP Name	Chromesome	Position (cM)	Physical Chromesome	Genome position range (bp)	Region (Mb)	No. of significant SNP	Max(-lgp)	Max R2(%)	No. of genes
1	qGhFP-c2	FP	i33991Gh	Chr02	23.1	A02	80538472-81756264	1.21779	1	4.25975	3.42604	79
2	qGhFP-c5	FP	i08818Gh	Chr05	205.7	A05	167252-2076058	1.90881	1	5.54336	5.60986	576
3	qGhFP-c7-1	FP	i37870Gh	Chr07	44.6	A07	56417799-72662251	16.2445	1	4.71144	3.73399	235
4	qGhFP-c7-2 *	FP	i29254Gh	Chr07	88.1-91.1	A07	13279748-16923805	3.64406	9	9.3384	9.04167	493
5	qGhFP-c8	FP	i24507Gh	Chr08	129.6-129.61	A08	5939403-10909131	4.96973	2	5.57794	4.5934	160
6	qGhFP-c9-1	FP	i15890Gh	Chr09	26.92	A09	7480611-14796994	7.31638	1	4.21588	3.27739	230
7	qGhFP-c9-2	FP	i15777Gh	Chr09	100.72-101.61	A09	67061933-68960784	1.89885	2	4.2632	4.10235	167
8	qGhFP-c11	FP	i07603Gh	Chr11	160.5-166.1	A11	83648858-88757799	5.10894	2	4.99163	4.07907	328
9	qGhFP-c12-1	FP	i49179Gh	Chr12	78.47	A12	62635316-65881996	3.24668	1	4.60769	4.36616	150
10	qGhFP-c12-2 *	FP	i08716Gh	Chr12	150.21	A12	86133738-87415747	1.28201	1	4.26729	4.01303	143
11	qGhFP-c13-1	FP	i13039Gh	Chr13	18.5-18.51	A13	1762092-3132364	1.37027	2	5.13643	4.85728	94
12	qGhFP-c13-2	FP	i13635Gh	Chr13	117.22	A13	73802141-75961167	2.15903	1	4.51976	4.25567	178
13	qGhFP-c15	FP	i30798Gh	Chr15	42.83-42.92	D01	51448091-55449757	4.00167	3	4.42388	3.47184	175
14	qGhFP-c16	FP	i49153Gh	Chr16	24.9	D07	48285467-50809180	2.52371	1	6.85141	6.59807	274
15	qGhFP-c17-1 *	FP	i44102Gh	Chr17	45.85-50.06	D03	6320727-37912463	31.5917	30	6.00205	5.83827	716
16	qGhFP-c17-2	FP	i14948Gh	Chr17	105.6-105.64	D03	44406130-46413038	2.00691	4	5.51235	5.21201	232
17	qGhFP-c19	FP	i08803Gh	Chr19	224.11	D05	790198-2152531	1.36233	1	5.42557	4.4545	387
18	qGhFP-c20-1 *	FP	i12335Gh	Chr20	3	D10	61912443-63329635	1.41719	1	4.75594	4.49115	80
19	qGhFP-c20-2	FP	i20115Gh	Chr20	39.82-39.93	D10	54168403-57227154	3.05875	6	4.71538	4.49273	149
20	qGhFP-c20-3	FP	i17474Gh	Chr20	100.1	D10	8025958-13368670	5.34271	1	4.25138	3.37812	558
21	qGhFP-c22	FP	i26634Gh	Chr22	41.62	D04	6332806-9702775	3.36997	1	4.38278	4.14349	160
22	qGhFP-c25	FP	i39614Gh	Chr25	21-21.01	D06	60046902-62129773	2.08287	2	4.46113	4.24094	120
23	qGhFP-c26-1 *	FP	i41241Gh	Chr26	77.3-77.31	D12	41604652-44320641	2.71599	2	6.32517	6.03906	246
24	qGhWGP-c1 *	WGP	i38420Gh	Chr01	144.31	A01	448274-908407	0.460133	1	6.78173	6.48662	50
25	qGhWGP-c2	WGP	i03205Gh	Chr02	29.9-29.91	A02	79136920-81054413	1.91749	2	4.40677	3.44541	100
26	qGhWGP-c5-1	WGP	i09994Gh	Chr05	83	A05	30073652-35153675	5.08002	1	4.13272	3.19791	125
27	qGhWGP-c5-2 *	WGP	i08818Gh	Chr05	205.7	A05	167252-2076107	1.90885	1	6.2024	6.22273	576
28	qGhWGP-c6-1 *	WGP	i34748Gh	Chr06	43.6-43.63	A06	95152935-100097530	4.94459	4	5.75344	5.47487	206
29	qGhWGP-c6-2	WGP	i48864Gh	Chr06	60.59-60.62	A06	21893255-79434267	57.541	2	5.0656	4.06603	441
30	qGhWGP-c6-3	WGP	i10571Gh	Chr06	129.3	A06	424855-1292020	0.867165	1	4.49049	3.52131	166
31	qGhWGP-c7 *	WGP	i29254Gh	Chr07	87.71-91.1	A07	11242836-16923805	5.68097	11	8.44409	8.14844	493
32	qGhWGP-c9	WGP	i15890Gh	Chr09	26.92	A09	7543689-21855345	14.3117	1	4.30206	3.35857	230
33	qGhWGP-c10	WGP	i50631Gb	Chr10	22.2	-	-	-	1	5.70605	4.70434	-
34	qGhWGP-c11-1	WGP	i22206Gh	Chr11	121.2-121.26	A11	56473627-76879357	20.4057	6	5.74605	5.10926	241
35	qGhWGP-c11-2	WGP	i07603Gh	Chr11	160.5	A11	83648858-88757799	5.10894	1	4.81592	3.92617	328
36	qGhWGP-c11-3	WGP	i00752Gh	Chr11	181.9-182.31	A11	90858008-93108752	2.25074	4	4.53439	4.26757	136
37	qGhWGP-c15-1	WGP	i02962Gh	Chr15	9.01	D01	59481400-60765219	1.28382	1	4.39545	4.15815	137
38	qGhWGP-c15-2 *	WGP	i58704Gb	Chr15	101.8-101.88	D01	2134866-5087901	2.95303	3	4.17225	3.92012	179
39	qGhWGP-c17-1 *	WGP	i40733Gh	Chr17	45.95-46.44	D03	6320727-37398470	31.0777	7	5.88104	5.57668	694
40	qGhWGP-c17-2 *	WGP	i14948Gh	Chr17	105.6-105.64	D03	44406130-46522470	2.11634	4	5.88236	5.57118	232
41	qGhWGP-c19	WGP	i08803Gh	Chr19	224.11	D05	94946-2152531	2.05758	1	4.36991	3.46015	387
42	qGhWGP-c20	WGP	i54230Gb	Chr20	39.82-39.93	D10	54187510-56993567	2.80606	9	5.01146	4.39026	135
43	qGhWGP-c21	WGP	i60962Gt	Chr21	92-92.02	D11	20763346-24030080	3.26673	2	5.37393	5.01219	114
44	qGhWGP-c26-1 *	WGP	i47899Gh	Chr26	77.3-77.31	D12	41604652-44320641	2.71599	2	6.57569	6.26257	123
45	qGhFFSH-c5 *	FFSH	i45360Gh	Chr05	139-141.12	A05	11737527-16306719	4.56919	6	6.25662	6.23362	430
46	qGhFFSH-c6 *	FFSH	i57689Gb	Chr06	61.04	A06	33514705-94227042	60.7123	1	4.34551	3.47604	447
47	qGhFFSH-c7	FFSH	i48056Gh	Chr07	94.1-100.15	A07	8511246-13975765	5.46452	4	4.51212	3.60084	208
48	qGhFFSH-c13 *	FFSH	i52456Gb	Chr13	16.73-18.51	A13	1762092-3132364	1.37027	3	4.95765	4.67937	94
49	qGhFFSH-c26-1 *	FFSH	i28702Gh	Chr26	82.04	D12	42459034-46784388	4.32535	1	4.60072	4.54491	201
50	qGhFFSBN-c5 *	FFSBN	i09599Gh	Chr05	131.2	A05	15539360-21294689	5.75533	1	4.23091	4.15156	468
51	qGhFFSBN-c7	FFSBN	i29254Gh	Chr07	89.83-91.1	A07	13279748-16923805	3.64406	2	4.32557	4.08968	493
52	qGhFFSBN-c9	FFSBN	i19088Gh	Chr09	4.72	A09	571326-3422138	2.85081	1	4.13574	3.22479	120
53	qGhFFSBN-c13	FFSBN	i35441Gh	Chr13	116.31-117.22	A13	73802141-75651351	1.84921	3	5.97683	5.67855	149
54	qGhFFSBN-c16-1	FFSBN	i49312Gh	Chr16	0.41	D07	53278182-54641696	1.36351	1	4.1615	3.92162	93
55	qGhFFSBN-c16-2	FFSBN	i46466Gh	Chr16	43.82-44.75	D07	26619072-45499119	18.88	2	4.26085	3.34182	361
56	qGhFFSBN-c20-1	FFSBN	i17474Gh	Chr20	100.1	D10	8025958-13368670	5.34271	1	4.6186	3.6747	558
57	qGhFFSBN-c20-2	FFSBN	i47943Gh	Chr20	139.8	D10	1205147-2768789	1.56364	1	4.09951	3.86236	167
58	qGhFFSBN-c25-1	FFSBN	i56237Gb	Chr25	48.09	D06	40061819-55655380	15.5936	1	4.42105	4.22042	362
59	qGhFSBN-c8 *	FSBN	i04557Gh	Chr08	37.71	A08	96330193-97679805	1.34961	1	5.01845	4.00732	93
60	qGhFSBN-c17	FSBN	i21876Gh	Chr17	28.71	D03	2811608-3985068	1.17346	1	4.15142	3.22519	74
61	qGhFSBN-c22-1 *	FSBN	i12810Gh	Chr22	103.3	D04	46264602-48586789	2.32219	1	4.71599	3.73265	179
62	qGhPH-c3	PH	i03409Gh	Chr03	96.8	A03	4081687-12093562	8.01187	1	4.29739	4.0442	244
63	qGhPH-c5-1 *	PH	i09498Gh	Chr05	140.23-141.12	A05	11737527-16306719	4.56919	4	5.56321	5.63499	430
64	qGhPH-c5-2 *	PH	i08899Gh	Chr05	194.1	A05	1920746-3772301	1.85156	1	4.53683	3.59231	160
65	qGhPH-c10 *	PH	i38146Gh	Chr10	76.16	A10	56375070-63853090	7.47802	1	4.22001	3.9817	104
66	qGhPH-c14-1 *	PH	i49308Gh	Chr14	111.13	D02	6658818-11169991	4.51117	1	4.25711	3.31346	233
67	qGhPH-c14-2 *	PH	i05060Gh	Chr14	124	D02	5614578-6467402	0.852824	1	4.41056	3.45238	60
68	qGhPH-c17 *	PH	i03394Gh	Chr17	45.96-50.51	D03	30561812-39779830	9.21802	8	6.70206	5.57335	1038
69	qGhPH-c23-1 *	PH	i19119Gh	Chr23	32.3	D09	9663827-13046189	3.38236	1	4.72528	4.48062	76
70	qGhPH-c23-2	PH	i06558Gh	Chr23	116.01	D09	47395002-49762745	2.36774	1	4.16007	3.9411	258
71	qGhPH-c26-1 *	PH	i08707Gh	Chr26	142.7	D12	57717099-59064246	1.34715	1	4.34321	4.16132	154
72	qGhEBN-c20-1	EBN	i17441Gh	Chr20	121.93	D10	3876461-5300288	1.42383	1	4.55924	3.58601	121
73	qGhSW-c2 *	SW	i50027Gb	Chr02	95.32	A02	3856337-6141322	2.28498	1	5.70998	5.41018	127
74	qGhSW-c7 *	SW	i52023Gb	Chr07	0.001	A07	76888942-77911147	1.02221	1	5.37884	5.13556	164
75	qGhSW-c22-1	SW	i43410Gh	Chr22	27.94	D04	3896516-5222616	1.3261	1	4.14703	3.92221	79
76	qGhLW-c1 *	LW	i02589Gh	Chr01	74.6-74.64	A01	23611246-41830571	18.2193	2	4.92016	4.64342	168
77	qGhLW-c2 *	LW	i35815Gh	Chr02	77.4	A02	7029483-10981505	3.95202	1	5.50565	5.21179	184
78	qGhLW-c4	LW	i25250Gh	Chr04	9	A04	1243131-2429372	1.18624	1	4.50163	3.58178	61
79	qGhLW-c5 *	LW	i19569Gh	Chr05	133.04	A05	15276523-20089442	4.81292	1	4.83305	4.55935	425
80	qGhLW-c6	LW	i10571Gh	Chr06	129.3	A06	332794-1456574	1.12378	1	4.34099	3.3891	166
81	qGhLW-c7-1	LW	i52023Gb	Chr07	0.001	A07	76888942-77911147	1.02221	1	4.50951	4.26268	164
82	qGhLW-c7-2 *	LW	i01705Gh	Chr07	74.5-74.51	A07	18291514-23199977	4.90846	2	6.1724	5.89187	139
83	qGhLW-c9	LW	i06577Gh	Chr09	136.2	A09	72238362-73516684	1.27832	1	4.14629	3.92166	137
84	qGhLW-c10-1 *	LW	i44420Gh	Chr10	76.55-76.6	A10	57150184-63853090	6.70291	2	5.22325	5.02247	93
85	qGhLW-c10-2	LW	i30958Gh	Chr10	117.24	A10	4316318-11725709	7.40939	1	4.19323	3.98568	265
86	qGhLW-c11 *	LW	i07452Gh	Chr11	131.4-132.3	A11	73968356-81492921	7.52456	2	5.24563	5.0064	171
87	qGhLW-c12	LW	i52798Gb	Chr12	100.23	A12	72610527-78394132	5.7836	1	4.16878	3.23402	264
88	qGhLW-c15	LW	i03003Gh	Chr15	4.7	D01	59565531-61263961	1.69843	1	4.10699	3.86131	178
89	qGhLW-c16	LW	i18250Gh	Chr16	66.81-66.85	D07	15478104-19977261	4.49916	2	4.19463	3.94532	194
90	qGhLW-c17	LW	i03505Gh	Chr17	83.8	D03	42058178-42657827	0.599649	1	4.15523	3.94723	46
91	qGhLW-c19	LW	i09294Gh	Chr19	177.01	D05	8696870-11644275	2.9474	1	4.09634	3.8634	289
92	qGhLW-c20 *	LW	i20045Gh	Chr20	93.71	D10	10405999-16954954	6.54896	1	4.89813	4.62216	241
93	qGhLW-c21	LW	i19304Gh	Chr21	76.61	D11	13354999-18186219	4.83122	1	4.13179	3.34722	307
94	qGhLW-c23-1 *	LW	i50689Gb	Chr23	34	D09	9663827-24686340	15.0225	1	4.87778	4.67671	420
95	qGhLW-c23-2	LW	i36390Gh	Chr23	61.31	D09	34059704-37111774	3.05207	1	5.1883	4.16272	191
96	qGhLW-c24-1	LW	i20682Gh	Chr24	34.74-34.77	D08	58489046-61234716	2.74567	2	4.3256	4.18309	170
97	qGhLW-c24-2	LW	i31282Gh	Chr24	68.42	D08	29408759-46732340	17.3236	1	4.35669	4.14114	364
98	qGhLP-c5	LP	i08818Gh	Chr05	205.7	A05	167252-2076107	1.90885	1	4.75172	4.68075	576
99	qGhLP-c7 *	LP	i49554Gh	Chr07	107.8-108.21	A07	5625575-8677908	3.05233	2	4.55353	4.13148	185
100	qGhLP-c8 *	LP	i03843Gh	Chr08	157	A08	1673968-3187925	1.51396	1	6.02768	5.73223	100
101	qGhLP-c9	LP	i44231Gh	Chr09	89.23	A09	62053345-67009556	4.95621	1	4.10087	3.85221	281
102	qGhLP-c10-1 *	LP	i11607Gh	Chr10	134.4-136.1	A10	2653537-3793730	1.14019	2	4.6192	4.38056	97
103	qGhLP-c10-2 *	LP	i51589Gb	Chr10	152-154.1	A10	50789-2145335	2.09455	3	4.93573	4.65454	241
104	qGhLP-c13	LP	i39407Gh	Chr13	43.71	A13	4724144-8706237	3.98209	1	4.5164	3.57789	103
105	qGhLP-c19	LP	i45246Gh	Chr19	25.2	D05	54261438-57000209	2.73877	1	5.67169	4.68419	126
106	qGhLP-c22-1	LP	i50732Gb	Chr22	5.1	D04	333738-2040542	1.7068	1	4.33449	4.0761	128
107	qGhLP-c22-2 *	LP	i12526Gh	Chr22	28.3	D04	3871475-5222616	1.35114	1	5.03284	4.74849	81
108	qGhLP-c23 *	LP	i50689Gb	Chr23	34	D09	9663827-24686340	15.0225	1	5.81288	5.5901	420
109	qGhLP-c24	LP	i04699Gh	Chr24	15.4-15.51	D08	62589961-64319681	1.72972	5	4.70675	4.43555	145
110	qGhLP-c26-1 *	LP	i25834Gh	Chr26	60.22	D12	9037485-38592482	29.555	1	4.71797	4.46537	649
111	qGhFUHML-c2	FUHML	i37020Gh	Chr02	65.81-66.32	A02	11659700-41461391	29.8017	2	4.34193	4.13475	284
112	qGhFUHML-c10 *	FUHML	i48263Gh	Chr10	44.02	A10	85994927-92758365	6.76344	1	4.61237	4.3603	18
113	qGhFUHML-c16	FUHML	i52158Gb	Chr16	47.61	D07	25005798-42837441	17.8316	1	4.40005	3.44235	335
114	qGhFUHML-c17 *	FUHML	i14935Gh	Chr17	97.9	D03	42923758-44581205	1.65745	1	5.78813	4.76738	122
115	qGhFUHML-c20-1 *	FUHML	i17573Gh	Chr20	35.51-39.86	D10	54168403-56993616	2.82521	3	5.14778	4.88111	135
116	qGhFUHML-c20-2 *	FUHML	i58546Gb	Chr20	111.6	D10	5182739-8033156	2.85042	1	4.37207	4.11532	324
117	qGhFUHML-c21-1 *	FUHML	i16036Gh	Chr21	92-92.02	D11	20782816-24030080	3.24726	2	5.07901	4.79921	111
118	qGhFS-c2-1 *	FS	i03136Gh	Chr02	12.4-12.41	A02	81837208-82737585	0.900377	2	4.46073	4.19654	91
119	qGhFS-c2-2 *	FS	i14864Gh	Chr02	60.7-61.34	A02	13708571-59869073	46.1605	4	4.82004	3.82529	367
120	qGhFS-c4 *	FS	i62166Gt	Chr04	2.17	A04	204251-1470239	1.26599	1	4.61595	4.40323	87
121	qGhFS-c5 *	FS	i09127Gh	Chr05	174.9	A05	6305980-8028417	1.72244	1	4.22933	3.30831	206
122	qGhFS-c7 *	FS	i02037Gh	Chr07	43.32-47.73	A07	60245908-72662251	12.4163	7	6.95201	6.61686	212
123	qGhFS-c14	FS	i04957Gh	Chr14	141.1	D02	1777400-4493685	2.71629	1	4.40329	3.45801	158
124	qGhFS-c16 *	FS	i49153Gh	Chr16	24.9	D07	48285467-50809416	2.52395	1	4.15977	4.01157	274
125	qGhFS-c19 *	FS	i33511Gh	Chr19	84.93	D05	40774538-46024044	5.24951	1	4.6008	3.6311	79
126	qGhFS-c20 *	FS	i58546Gb	Chr20	111.6	D10	5182739-8033156	2.85042	1	4.47507	4.21031	324
127	qGhFS-c26-1 *	FS	i50982Gb	Chr26	16.61	D12	890496-2162074	1.27158	1	6.22753	6.39289	94
128	qGhMV-c5 *	MV	i53758Gb	Chr05	111.61	A05	23045672-25315690	2.27002	1	4.84551	3.84946	125
129	qGhMV-c19	MV	i10292Gh	Chr19	37.21-37.61	D05	50748468-54103162	3.35469	2	4.36273	3.40987	97
130	qGhMV-c26-1	MV	i41241Gh	Chr26	77.3	D12	41604652-44320641	2.71599	1	4.11542	3.93965	246
131	qGhFU-c2 *	FU	i35669Gh	Chr02	66.32	A02	11659700-41461391	29.8017	1	4.6548	4.38458	568
132	qGhFU-c3 *	FU	i49515Gh	Chr03	37.41	A03	94863548-96690873	1.82733	1	4.40072	4.146	89
133	qGhFU-c10-1	FU	i37965Gh	Chr10	45.33-45.7	A10	85450968-92190573	6.73961	2	4.95901	4.16358	201
134	qGhFU-c10-2 *	FU	i29270Gh	Chr10	116.82	A10	5345705-11725660	6.37995	1	4.12315	3.87659	392
135	qGhFU-c17	FU	i14935Gh	Chr17	97.9	D03	42923758-44406179	1.48242	1	4.503	3.57415	122
136	qGhFU-c19 *	FU	i50642Gb	Chr19	143.1	D05	17848406-20455279	2.60687	1	4.32727	4.06984	476
137	qGhFU-c20	FU	i44409Gh	Chr20	63.72-64.53	D10	43373860-51268881	7.89502	4	4.45675	4.19415	432
138	qGhFU-c23-1 *	FU	i65152Gm	Chr23	31.41	D09	9663827-23086451	13.4226	1	4.82163	4.54545	173
139	qGhSF-c1 *	SF	i02246Gh	Chr01	137.52	A01	567728-1998551	1.43082	1	4.28278	3.34648	133
140	qGhSF-c2-1	SF	i23685Gh	Chr02	12.41	A02	81837257-82737634	0.900377	1	4.09318	4.05687	88
141	qGhSF-c2-2 *	SF	i24949Gh	Chr02	21.81	A02	80538521-81875549	1.33703	1	4.74062	4.47705	90
142	qGhSF-c2-3 *	SF	i35669Gh	Chr02	65.81-66.32	A02	11659700-41461391	29.8017	2	4.5122	4.24926	568
143	qGhSF-c6-1 *	SF	i20476Gh	Chr06	60.8	A06	56010122-67227408	11.2173	1	4.79942	4.53064	52
144	qGhSF-c6-2	SF	i62896Gt	Chr06	117.43	A06	1450329-2571423	1.12109	1	4.09912	3.8825	77
145	qGhSF-c7-1 *	SF	i52738Gb	Chr07	86.4	A07	14351113-16923805	2.57269	1	5.90134	5.59362	92
146	qGhSF-c7-2 *	SF	i20600Gh	Chr07	107.8	A07	5625575-9510683	3.88511	1	4.19054	3.94043	213
147	qGhSF-c8	SF	i03858Gh	Chr08	155.7	A08	1673968-3268497	1.59453	1	4.19465	3.95189	105
148	qGhSF-c10 *	SF	i29270Gh	Chr10	116.82	A10	5345705-11725709	6.38	1	4.36538	4.11273	392
149	qGhSF-c12 *	SF	i48897Gh	Chr12	42.3	A12	9800958-13121927	3.32097	1	5.63298	5.33256	77
150	qGhSF-c14 *	SF	i15353Gh	Chr14	138.14	-	-	-	1	4.29018	4.15117	-
151	qGhSF-c17	SF	i03394Gh	Chr17	50.51	D03	10320192-39779830	29.4596	1	4.37227	3.41659	1038
152	qGhSF-c19-1 *	SF	i19701Gh	Chr19	12-17.9	D05	57314324-59984247	2.66992	2	7.71089	7.371	134
153	qGhSF-c19-2 *	SF	i50642Gb	Chr19	143.1	D05	17848406-20455279	2.60687	1	5.64396	5.34323	476
154	qGhSF-c19-3 *	SF	i09318Gh	Chr19	174.51	D05	9341489-12664662	3.32317	1	4.61267	4.34591	323
155	qGhSF-c20 *	SF	i44409Gh	Chr20	63.2-64.53	D10	44437295-51268881	6.83159	6	5.16199	4.87595	432
156	qGhSF-c25 *	SF	i52140Gb	Chr25	89.92	D06	5617489-10794250	5.17676	1	5.74117	5.43773	231
157	qGhSF-c26-1	SF	i42781Gh	Chr26	81.35	D12	42459034-45943836	3.4848	1	4.3568	4.579	157
158	qGhFE-c5	FE	i09236Gh	Chr05	164.6	A05	7983272-10285738	2.30247	1	4.51726	3.55043	236
159	qGhFE-c15 *	FE	i02898Gh	Chr15	18.8-18.81	D01	57286008-59337140	2.05113	2	7.08675	6.87519	129
160	qGhFE-c22-1 *	FE	i12840Gh	Chr22	99-104.62	D04	46646103-48654115	2.00801	3	7.1452	6.02967	163
*, QTL shared with PCA+K model.

[truncated: 7 more sheets: Table S11 , Table S12, Table S13, Table S14 , Table S15  , Table S16 , Table S17 ]
